# Supplementary material for: Post-mortem molecular profiling of three psychiatric disorders
Source: Genome Med. 2017 Jul 28;9:72. doi: 10.1186/s13073-017-0458-5 (PMC5534072; doi:10.1186/s13073-017-0458-5)
Supplement: Supplementary file 2 — Supplemental tables S1–S10. (XLSX 349 kb) [file 13073_2017_458_MOESM2_ESM.xlsx]

## Sheet: Table S1-Clinical Info
Supplemental Table 1. Clinical information for the 96 postmortem brains included in this study.
	Age (years)	Gender (male:female)	Ethnicity (% Caucasian)	PMI	pH
Control (n=24)	50.3±12.5	21:3	88	21.9±6.6	6.9±0.1
Bipolar Disorder (n=24)	49.5±13.6	16:8	96	22.3±8.1	6.8±0.2
Major Depressive Disorder (n=24)	45.3±13.6	18:6	100	25.2±16.6	7.0±0.2
Schizophrenia (n=24)	42.7±10.1	21:3	88	21.3±9.2	6.8±0.2

## Sheet: Table S2-Cytotox. Results
Supplemental Table 2. Cytotoxicology results for Pritzker Consortium patients.
PatientID	dx	ToxResults
1881	BP	Neg
2311	BP	Pos: thiorazine
2466	BP	Pos: carbon monoxide detected, carboxyhemoglobin (30%)
2566	BP	Pos: strychnine
3038	BP	Neg
3079	BP	Neg
3085	BP	Neg
3241	BP	Neg
3618	BP	Neg
3711	BP	Pos: quetiapine
3772	BP	Neg
3927	BP	Pos: olonzapine, sertraline, norsertraline
4345	BP	Pos: quetiapine, trimethorpim
4359	BP	Pos: ethanol 260mg/100g
4383	BP	Pos: oxycodone
4405	BP	Pos: acetaminophen, lorazepam, hydroxyethylflurazepam, desalkylfurazepam, flurazepam, hydrocodone, amoxapine, hydroxyzine, verapamil
1834	CTL	Pos: Rx meds within Tx levels
2248	CTL	Neg
2292	CTL	Neg
2316	CTL	Neg
2619	CTL	Neg
2664	CTL	Neg
2805	CTL	Neg
3018	CTL	Neg
3186	CTL	Neg
3196	CTL	Neg
3275	CTL	Pos: methamphetamine
3281	CTL	Neg
3433	CTL	Neg
3516	CTL	Neg
3519	CTL	Neg
3523	CTL	Neg
3572	CTL	Pos: morphine, codeine, benzoylecogine
3588	CTL	Neg
3686	CTL	Neg
3706	CTL	Neg
3774	CTL	Neg
3965	CTL	Neg
4063	CTL	Neg
2208	MDD	Pos: propoxyphene, norpropoxyphene
2267	MDD	Pos: methamphetamine 1.6 mcg/ml, amphetamine .29 mcg/ml.
2315	MDD	Neg
2944	MDD	Neg
3031	MDD	Neg
3064	MDD	Pos: chlordiazepoxide, diazepam, pentobarbitol
3071	MDD	Pos: propoxyphene, norpropoxyphene, amitriptyline, nortriptyline, sertaline, norsertaline, zolpidem
3168	MDD	Neg
3365	MDD	Neg illicit drugs
3426	MDD	Neg
3481	MDD	Neg
3634	MDD	Pos: THC
3667	MDD	Neg
3671	MDD	Pos: lidocaine
3709	MDD	Pos: pseudobenadrine, phenylpropanolamine, pseudophedroine
3710	MDD	Neg
3755	MDD	Neg
3836	MDD	Pos: carbamazepine, diphenhydramine, alprazolam, trichloreth
3974	MDD	Pos: doxylamine, propoxyphene, norpropoxyphene, mirtazapine, citalopram, fentanyl, carisaprodol, atropine
3982	MDD	Neg
3994	MDD	Neg
4001	MDD	Pos: cocaine, benzoylecgonine, cocaethylene
4046	MDD	Neg
2353	SZ	Neg
2505	SZ	Pos: fluconazole
2941	SZ	Pos: morphine, codeine, prescription drugs
2950	SZ	Pos:Acetaminophen, Lorazepam, Hydroxyethylflurazepam, Desalkylflurazepam, Flurazepam, Hydrocodone, Amoxapine, Hydroxyzine, Verapamil, Amitriptyline,
2976	SZ	Neg
3410	SZ	Pos: Fluoxetine, Norfluoxetine, Caffeine
3525	SZ	Neg
3651	SZ	Pos: alkaline drugs (rx)
3684	SZ	Pos: Codeine
3933	SZ	Pos: clozapine, norclozapine, sertraline, desmethylsertraline
4213	SZ	Pos: methamphetamine, morphine, cocaine
4284	SZ	Pos: amphetamine, cocaine
4301	SZ	Pos: paroxetine
4385	SZ	Pos: fluoxetine, norfluoxetine
4413	SZ	Pos: Acetaminophen, Nordiazepam, Lorazepam, Oxycodone, Oxymorphone, O-Desmethylvenlafaxine
4619	SZ	Pos: Valproric acid, quetiapine
3451	BP	Neg
3452	BP	Neg
4087	BP	Pos: tramadol, chlorepheniramine, amitryptailine, sertraline
4242	BP	Pos: codeine, morphine, fluoxetine, hydrocodone, acetaminophen
4262	BP	Pos: trazadone, lithium carb, gabapentin, fluphenazine, diazepam, sertraline
4366	BP	Neg
4419	BP	Pos: nortriptyline, diphenhydramine, trazadone
4639	BP	Pos: diazepam
3228	CTL	Neg
3004	MDD	Pos: morphine, phentermine, sertraline, diazepam
2384	SZ	Neg
2956	SZ	Neg
4114	SZ	Pos: holperidol, bentztropine, fluoxetine, norfluoxetine
4296	SZ	Neg
4357	SZ	Pos: acetone, isopropanol
4404	SZ	Pos: methadone
4463	SZ	Pos: citalopram, hydrocodone, dihydrocodeine, zolpidem, clonazepam, aminoclonazepam
4656	SZ	Pos: citaloprom, diphenhydramine

## Sheet: Table S3-Samples
Supplemental Table3. Number of samples passing QC by both brain region and disorder.
	SZ	BPD	MDD	CTL
AnCg	24	24	24	24
DLPFC	24	23	23	24
nACC	23	24	22	22

## Sheet: Table S4-PC Loadings
Supplemental Table 4a. PC loadings compared to clinical covariates (Spearman Rho values).
PC (% Variance)	PC1 (21.8%)	PC2 (12.4%)	PC3 (6.3%)	PC4 (3.1%)
Age	0.141915	-0.176468	0.064567	-0.0177437
pH	-0.162193	0.13572	-0.277738	-0.00833069
PMI	-0.00506769	-0.0785537	-0.0481289	0.405653
Gender	-0.0686158	0.11181	-0.0268216	-0.0787412
% Reads Uniquely Aligned	-0.521807	0.215849	-0.189085	-0.33028
3' Bias	-0.0956968	-0.0377352	0.0721045	-0.222982
% Mitochondrial Reads	0.562845	-0.346516	0.0859112	0.113095
Supplemental Table 4b. PC loadings compared to clinical covariates (Spearman correlation Bonferonni corrected p-values).
PC (% Variance)	PC1 (21.8%)	PC2 (12.4%)	PC3 (6.3%)	PC4 (3.1%)
Age	0.484247	0.0838485	1	1
pH	0.180158	0.640564	6.33811e-05	1
PMI	1	1	1	4.14804e-11
Gender	1	1	1	1
% Reads Uniquely Aligned	<1E-16	0.0074807	0.0406314	3.95694e-07
3' Bias	1	1	1	0.00459379
% Mitochondrial Reads	<1E-16	3.0508e-09	0.1508	0.0583

## Sheet: Table S5-GO Term, disease
Supplemental Table 5. Significant GO-terms (LRPath, FDR<0.05) between SZ and CTL samples in AnCg with p-values calculated by The Psychiatric Genomics Consortium for SZ or combined disease)
Id	name	GO term type	P-Value	FDR	P-value (SZ- PGC Analysis)	p-value(Combined-PGC)
GO:0007267	cell-cell signaling	GOBP	1.5e-37	4.18e-34	ND	ND
GO:0045202	synapse	GOCC	8.26e-36	5.53e-33	ND	ND
GO:0044456	synapse part	GOCC	9.36e-33	3.14e-30	ND	ND
GO:0043005	neuron projection	GOCC	3.69e-28	8.24e-26	ND	ND
GO:0097458	neuron part	GOCC	1.57e-27	2.63e-25	ND	ND
GO:0031175	neuron projection development	GOBP	1.5e-23	2.79e-20	ND	ND
GO:0030425	dendrite	GOCC	2.72e-22	3.65e-20	ND	ND
GO:0036477	somatodendritic compartment	GOCC	1.75e-21	1.95e-19	ND	ND
GO:0007611	learning or memory	GOBP	1.4e-22	1.96e-19	0.0168	0.0563
GO:0007610	behavior	GOBP	2.74e-22	3.07e-19	ND	ND
GO:0044708	single-organism behavior	GOBP	7.5e-22	6.99e-19	ND	ND
GO:0048812	neuron projection morphogenesis	GOBP	2.47e-21	1.97e-18	ND	ND
GO:0050890	cognition	GOBP	5.08e-21	3.55e-18	0.0123	0.0288
GO:0034702	ion channel complex	GOCC	8.37e-20	8.01e-18	ND	ND
GO:0048666	neuron development	GOBP	5.13e-20	2.93e-17	ND	ND
GO:0048667	cell morphogenesis involved in neuron differentiation	GOBP	5.25e-20	2.93e-17	ND	ND
GO:0007154	cell communication	GOBP	6.23e-20	3.17e-17	ND	ND
GO:0097060	synaptic membrane	GOCC	4.43e-19	3.71e-17	ND	ND
GO:0007399	nervous system development	GOBP	1.14e-19	5.31e-17	ND	ND
GO:0023052	signaling	GOBP	2.58e-19	1.03e-16	ND	ND
GO:0044700	single organism signaling	GOBP	2.58e-19	1.03e-16	ND	ND
GO:0016020	membrane	GOCC	2.22e-18	1.49e-16	ND	ND
GO:1902495	transmembrane transporter complex	GOCC	2.23e-18	1.49e-16	ND	ND
GO:0061564	axon development	GOBP	5.22e-19	1.95e-16	ND	ND
GO:1990351	transporter complex	GOCC	3.44e-18	2.09e-16	ND	ND
GO:0071944	cell periphery	GOCC	2.5e-17	1.39e-15	ND	ND
GO:0005886	plasma membrane	GOCC	3.45e-17	1.78e-15	ND	ND
GO:0045211	postsynaptic membrane	GOCC	4.4e-17	2.11e-15	7.15e-05	0.000923
GO:0007409	axonogenesis	GOBP	9.31e-18	3.03e-15	ND	ND
GO:0030182	neuron differentiation	GOBP	9.76e-18	3.03e-15	ND	ND
GO:0022836	gated channel activity	GOMF	1.84e-17	2.03e-14	ND	ND
GO:0044425	membrane part	GOCC	7.87e-16	3.52e-14	ND	ND
GO:0048699	generation of neurons	GOBP	3.78e-16	1.11e-13	ND	ND
GO:0007612	learning	GOBP	4.53e-16	1.27e-13	0.0681	0.199
GO:0022008	neurogenesis	GOBP	1.25e-15	3.32e-13	ND	ND
GO:0048167	regulation of synaptic plasticity	GOBP	1.12e-14	2.84e-12	0.0411	0.0171
GO:0043269	regulation of ion transport	GOBP	1.88e-14	4.56e-12	ND	ND
GO:0008021	synaptic vesicle	GOCC	1.13e-13	4.74e-12	0.108	0.0924
GO:0034703	cation channel complex	GOCC	3.13e-13	1.23e-11	0.102	0.0503
GO:0022843	voltage-gated cation channel activity	GOMF	3.08e-14	1.7e-11	0.0572	0.0712
GO:0007186	G-protein coupled receptor signaling pathway	GOBP	8.05e-14	1.8e-11	ND	ND
GO:0050808	synapse organization	GOBP	9.26e-14	1.99e-11	0.0283	0.0537
GO:0005261	cation channel activity	GOMF	7.89e-14	2.17e-11	ND	ND
GO:0046873	metal ion transmembrane transporter activity	GOMF	7.23e-14	2.17e-11	ND	ND
GO:0031224	intrinsic component of membrane	GOCC	1.16e-12	4.33e-11	ND	ND
GO:0044297	cell body	GOCC	1.35e-12	4.76e-11	ND	ND
GO:0098609	cell-cell adhesion	GOBP	4.14e-13	8.58e-11	ND	ND
GO:0005216	ion channel activity	GOMF	4.05e-13	8.91e-11	ND	ND
GO:0043025	neuronal cell body	GOCC	2.72e-12	9.12e-11	ND	ND
GO:0034765	regulation of ion transmembrane transport	GOBP	4.75e-13	9.49e-11	ND	ND
GO:0005244	voltage-gated ion channel activity	GOMF	6.65e-13	1.05e-10	ND	ND
GO:0022832	voltage-gated channel activity	GOMF	6.65e-13	1.05e-10	ND	ND
GO:0000904	cell morphogenesis involved in differentiation	GOBP	6.25e-13	1.21e-10	ND	ND
GO:0030424	axon	GOCC	3.83e-12	1.22e-10	ND	ND
GO:0007411	axon guidance	GOBP	7.67e-13	1.38e-10	ND	ND
GO:0097485	neuron projection guidance	GOBP	7.67e-13	1.38e-10	ND	ND
GO:0007270	neuron-neuron synaptic transmission	GOBP	1.38e-12	2.4e-10	0.923	0.902
GO:0044459	plasma membrane part	GOCC	8.16e-12	2.49e-10	ND	ND
GO:0022838	substrate-specific channel activity	GOMF	2.6e-12	3.58e-10	ND	ND
GO:0016021	integral component of membrane	GOCC	1.38e-11	4.02e-10	ND	ND
GO:0015267	channel activity	GOMF	5.17e-12	5.69e-10	ND	ND
GO:0022803	passive transmembrane transporter activity	GOMF	5.17e-12	5.69e-10	ND	ND
GO:0034762	regulation of transmembrane transport	GOBP	5.14e-12	8.71e-10	ND	ND
GO:0014069	postsynaptic density	GOCC	3.25e-11	9.08e-10	1.58e-05	9.53e-05
GO:0023061	signal release	GOBP	2.22e-11	3.65e-09	0.00444	0.000138
GO:0007215	glutamate receptor signaling pathway	GOBP	3.3e-11	5.12e-09	0.181	0.61
GO:0034220	ion transmembrane transport	GOBP	3.28e-11	5.12e-09	ND	ND
GO:0030001	metal ion transport	GOBP	7.15e-11	1.08e-08	ND	ND
GO:0048168	regulation of neuronal synaptic plasticity	GOBP	7.52e-11	1.11e-08	0.0862	0.028
GO:0051049	regulation of transport	GOBP	7.98e-11	1.14e-08	ND	ND
GO:0043412	macromolecule modification	GOBP	1.55e-10	2.17e-08	ND	ND
GO:0016491	oxidoreductase activity	GOMF	2.3e-10	2.3e-08	ND	ND
GO:0008328	ionotropic glutamate receptor complex	GOCC	8.97e-10	2.4e-08	0.0248	0.198
GO:0032990	cell part morphogenesis	GOBP	1.79e-10	2.44e-08	ND	ND
GO:0006464	cellular protein modification process	GOBP	2.04e-10	2.59e-08	ND	ND
GO:0036211	protein modification process	GOBP	2.04e-10	2.59e-08	ND	ND
GO:0098660	inorganic ion transmembrane transport	GOBP	1.98e-10	2.59e-08	ND	ND
GO:0048858	cell projection morphogenesis	GOBP	2.12e-10	2.64e-08	ND	ND
GO:0022890	inorganic cation transmembrane transporter activity	GOMF	3.03e-10	2.78e-08	ND	ND
GO:0006836	neurotransmitter transport	GOBP	3.14e-10	3.81e-08	0.481	0.0753
GO:0016054	organic acid catabolic process	GOBP	3.38e-10	3.94e-08	0.0524	0.231
GO:0046395	carboxylic acid catabolic process	GOBP	3.38e-10	3.94e-08	ND	ND
GO:0098662	inorganic cation transmembrane transport	GOBP	3.91e-10	4.46e-08	ND	ND
GO:0044309	neuron spine	GOCC	1.88e-09	4.83e-08	ND	ND
GO:0043197	dendritic spine	GOCC	2.05e-09	5.09e-08	9.67e-05	0.000669
GO:0007626	locomotory behavior	GOBP	5.73e-10	6.4e-08	0.278	0.0817
GO:0030672	synaptic vesicle membrane	GOCC	2.84e-09	6.56e-08	0.147	0.113
GO:0031226	intrinsic component of plasma membrane	GOCC	2.77e-09	6.56e-08	ND	ND
GO:0007165	signal transduction	GOBP	6.18e-10	6.78e-08	ND	ND
GO:0048169	regulation of long-term neuronal synaptic plasticity	GOBP	8.6e-10	9.25e-08	0.48	0.164
GO:0007269	neurotransmitter secretion	GOBP	9.5e-10	1e-07	0.0943	0.00508
GO:0005887	integral component of plasma membrane	GOCC	6.54e-09	1.46e-07	ND	ND
GO:0072509	divalent inorganic cation transmembrane transporter activity	GOMF	1.73e-09	1.47e-07	0.809	0.119
GO:0098655	cation transmembrane transport	GOBP	1.5e-09	1.55e-07	ND	ND
GO:0008306	associative learning	GOBP	1.57e-09	1.6e-07	0.137	0.224
GO:0046903	secretion	GOBP	1.79e-09	1.75e-07	ND	ND
GO:0051899	membrane depolarization	GOBP	1.78e-09	1.75e-07	0.236	0.096
GO:0016358	dendrite development	GOBP	2.19e-09	2.11e-07	0.373	0.0745
GO:0030030	cell projection organization	GOBP	2.47e-09	2.34e-07	ND	ND
GO:0005249	voltage-gated potassium channel activity	GOMF	3.22e-09	2.4e-07	0.169	0.314
GO:0005251	delayed rectifier potassium channel activity	GOMF	3.28e-09	2.4e-07	0.526	0.707
GO:0007416	synapse assembly	GOBP	2.63e-09	2.45e-07	0.0588	0.234
GO:0071804	cellular potassium ion transport	GOBP	3.31e-09	2.98e-07	ND	ND
GO:0071805	potassium ion transmembrane transport	GOBP	3.31e-09	2.98e-07	ND	ND
GO:0007218	neuropeptide signaling pathway	GOBP	3.39e-09	3.01e-07	0.242	0.61
GO:0006813	potassium ion transport	GOBP	3.46e-09	3.03e-07	0.217	0.411
GO:0060359	response to ammonium ion	GOBP	3.86e-09	3.32e-07	ND	ND
GO:0032940	secretion by cell	GOBP	4.53e-09	3.84e-07	ND	ND
GO:0033267	axon part	GOCC	1.88e-08	4.06e-07	0.000174	0.00705
GO:0015085	calcium ion transmembrane transporter activity	GOMF	6.67e-09	4.59e-07	0.919	0.11
GO:0001653	peptide receptor activity	GOMF	1.11e-08	6.81e-07	0.128	0.379
GO:0015075	ion transmembrane transporter activity	GOMF	1.06e-08	6.81e-07	ND	ND
GO:0008528	G-protein coupled peptide receptor activity	GOMF	1.21e-08	7.02e-07	0.114	0.35
GO:0030534	adult behavior	GOBP	8.58e-09	7.16e-07	0.0512	0.0235
GO:0042734	presynaptic membrane	GOCC	3.72e-08	7.79e-07	0.0112	0.0636
GO:0048468	cell development	GOBP	9.56e-09	7.87e-07	ND	ND
GO:0032879	regulation of localization	GOBP	1.12e-08	9.04e-07	ND	ND
GO:0044765	single-organism transport	GOBP	1.16e-08	9.27e-07	ND	ND
GO:0015079	potassium ion transmembrane transporter activity	GOMF	1.97e-08	1.09e-06	0.161	0.432
GO:0044282	small molecule catabolic process	GOBP	1.39e-08	1.09e-06	ND	ND
GO:0050794	regulation of cellular process	GOBP	1.43e-08	1.11e-06	ND	ND
GO:0051179	localization	GOBP	1.54e-08	1.18e-06	ND	ND
GO:0042391	regulation of membrane potential	GOBP	1.73e-08	1.31e-06	0.329	0.0224
GO:0022891	substrate-specific transmembrane transporter activity	GOMF	2.64e-08	1.38e-06	ND	ND
GO:0019752	carboxylic acid metabolic process	GOBP	1.96e-08	1.46e-06	ND	ND
GO:0043226	organelle	GOCC	7.9e-08	1.6e-06	ND	ND
GO:0008324	cation transmembrane transporter activity	GOMF	3.26e-08	1.63e-06	ND	ND
GO:0070647	protein modification by small protein conjugation or removal	GOBP	2.25e-08	1.66e-06	ND	ND
GO:0006935	chemotaxis	GOBP	2.55e-08	1.83e-06	ND	ND
GO:0042330	taxis	GOBP	2.55e-08	1.83e-06	ND	ND
GO:1990138	neuron projection extension	GOBP	2.63e-08	1.86e-06	ND	ND
GO:0051174	regulation of phosphorus metabolic process	GOBP	2.83e-08	1.98e-06	ND	ND
GO:0072376	protein activation cascade	GOBP	3.01e-08	2.08e-06	0.522	0.607
GO:0034705	potassium channel complex	GOCC	1.31e-07	2.57e-06	0.321	0.354
GO:0042995	cell projection	GOCC	1.42e-07	2.72e-06	ND	ND
GO:0008076	voltage-gated potassium channel complex	GOCC	1.48e-07	2.75e-06	ND	ND
GO:0010646	regulation of cell communication	GOBP	4.06e-08	2.77e-06	ND	ND
GO:0055085	transmembrane transport	GOBP	4.14e-08	2.79e-06	ND	ND
GO:0048675	axon extension	GOBP	4.71e-08	3.14e-06	0.624	0.84
GO:0007187	G-protein coupled receptor signaling pathway, coupled to cyclic nucleotide second messenger		4.8e-08	3.16e-06	0.42	0.438
GO:0007188	adenylate cyclase-modulating G-protein coupled receptor signaling pathway	GOBP	4.95e-08	3.22e-06	0.517	0.472
GO:0022892	substrate-specific transporter activity	GOMF	7.02e-08	3.36e-06	ND	ND
GO:0006811	ion transport	GOBP	5.89e-08	3.79e-06	ND	ND
GO:0070588	calcium ion transmembrane transport	GOBP	6.27e-08	3.98e-06	0.247	0.0353
GO:0006578	amino-acid betaine biosynthetic process	GOBP	6.42e-08	3.99e-06	ND	ND
GO:0006810	transport	GOBP	6.37e-08	3.99e-06	ND	ND
GO:0050805	negative regulation of synaptic transmission	GOBP	7.12e-08	4.38e-06	0.29	0.257
GO:0019220	regulation of phosphate metabolic process	GOBP	7.96e-08	4.84e-06	ND	ND
GO:0007613	memory	GOBP	9.16e-08	5.51e-06	0.0592	0.0838
GO:0009062	fatty acid catabolic process	GOBP	9.46e-08	5.63e-06	0.177	0.63
GO:0005267	potassium channel activity	GOMF	1.42e-07	6.51e-06	0.209	0.382
GO:0019941	modification-dependent protein catabolic process	GOBP	1.11e-07	6.56e-06	ND	ND
GO:0008038	neuron recognition	GOBP	1.21e-07	7.03e-06	0.382	0.392
GO:0006511	ubiquitin-dependent protein catabolic process	GOBP	1.47e-07	8.48e-06	ND	ND
GO:0015276	ligand-gated ion channel activity	GOMF	2.05e-07	8.69e-06	0.118	0.188
GO:0022834	ligand-gated channel activity	GOMF	2.05e-07	8.69e-06	ND	ND
GO:0023051	regulation of signaling	GOBP	1.6e-07	9.11e-06	ND	ND
GO:0050806	positive regulation of synaptic transmission	GOBP	1.65e-07	9.34e-06	0.273	0.474
GO:0043198	dendritic shaft	GOCC	5.16e-07	9.35e-06	0.0408	0.0663
GO:0043632	modification-dependent macromolecule catabolic process	GOBP	1.99e-07	1.09e-05	ND	ND
GO:0044267	cellular protein metabolic process	GOBP	1.98e-07	1.09e-05	ND	ND
GO:0070838	divalent metal ion transport	GOBP	1.98e-07	1.09e-05	ND	ND
GO:0044707	single-multicellular organism process	GOBP	2.02e-07	1.1e-05	ND	ND
GO:0051716	cellular response to stimulus	GOBP	2.21e-07	1.19e-05	ND	ND
GO:0044257	cellular protein catabolic process	GOBP	2.58e-07	1.37e-05	ND	ND
GO:0006958	complement activation, classical pathway		2.63e-07	1.39e-05	0.082	0.199
GO:0072562	blood microparticle	GOCC	8.42e-07	1.48e-05	ND	ND
GO:0032501	multicellular organismal process	GOBP	3e-07	1.55e-05	ND	ND
GO:0072511	divalent inorganic cation transport	GOBP	3e-07	1.55e-05	ND	ND
GO:0006956	complement activation	GOBP	3.04e-07	1.56e-05	0.196	0.426
GO:0001505	regulation of neurotransmitter levels	GOBP	3.15e-07	1.6e-05	0.0677	0.0252
GO:0030594	neurotransmitter receptor activity	GOMF	4.09e-07	1.67e-05	0.00515	0.0355
GO:0003676	nucleic acid binding	GOMF	4.34e-07	1.71e-05	ND	ND
GO:0042220	response to cocaine	GOBP	3.42e-07	1.72e-05	ND	ND
GO:0007166	cell surface receptor signaling pathway	GOBP	3.58e-07	1.79e-05	ND	ND
GO:0022857	transmembrane transporter activity	GOMF	4.86e-07	1.85e-05	ND	ND
GO:0051234	establishment of localization	GOBP	3.97e-07	1.94e-05	ND	ND
GO:0072329	monocarboxylic acid catabolic process	GOBP	3.96e-07	1.94e-05	0.211	0.661
GO:0006812	cation transport	GOBP	4.36e-07	2.08e-05	ND	ND
GO:0050877	neurological system process	GOBP	4.32e-07	2.08e-05	ND	ND
GO:0086010	membrane depolarization during action potential	GOBP	4.9e-07	2.32e-05	ND	ND
GO:0051603	proteolysis involved in cellular protein catabolic process	GOBP	5.03e-07	2.35e-05	ND	ND
GO:0060078	regulation of postsynaptic membrane potential	GOBP	5.01e-07	2.35e-05	0.159	0.229
GO:0010975	regulation of neuron projection development	GOBP	5.12e-07	2.37e-05	0.000518	0.000898
GO:0048813	dendrite morphogenesis	GOBP	5.48e-07	2.49e-05	0.855	0.403
GO:0036126	sperm flagellum	GOCC	1.55e-06	2.67e-05	ND	ND
GO:0044283	small molecule biosynthetic process	GOBP	6.45e-07	2.91e-05	ND	ND
GO:0006631	fatty acid metabolic process	GOBP	6.65e-07	2.96e-05	ND	ND
GO:0006635	fatty acid beta-oxidation	GOBP	6.68e-07	2.96e-05	0.21	0.711
GO:0021954	central nervous system neuron development	GOBP	6.84e-07	3.01e-05	0.556	0.889
GO:0030426	growth cone	GOCC	1.8e-06	3.01e-05	0.0987	0.0432
GO:0032446	protein modification by small protein conjugation	GOBP	6.94e-07	3.03e-05	ND	ND
GO:0005262	calcium channel activity	GOMF	8.95e-07	3.28e-05	0.0909	0.00807
GO:0006796	phosphate-containing compound metabolic process	GOBP	8.05e-07	3.49e-05	ND	ND
GO:0006816	calcium ion transport	GOBP	8.34e-07	3.56e-05	0.183	0.0417
GO:0032989	cellular component morphogenesis	GOBP	8.33e-07	3.56e-05	ND	ND
GO:0044306	neuron projection terminus	GOCC	2.41e-06	3.94e-05	0.0375	0.268
GO:0004930	G-protein coupled receptor activity	GOMF	1.13e-06	4e-05	ND	ND
GO:0000902	cell morphogenesis	GOBP	1.09e-06	4.61e-05	ND	ND
GO:0007264	small GTPase mediated signal transduction	GOBP	1.17e-06	4.9e-05	ND	ND
GO:0043679	axon terminus	GOCC	3.46e-06	5.52e-05	0.0387	0.3
GO:0044441	ciliary part	GOCC	3.61e-06	5.62e-05	0.0194	0.0527
GO:0034704	calcium channel complex	GOCC	3.72e-06	5.66e-05	0.0491	0.00775
GO:0030054	cell junction	GOCC	3.94e-06	5.87e-05	ND	ND
GO:0021953	central nervous system neuron differentiation	GOBP	1.45e-06	6.03e-05	0.151	0.381
GO:0032787	monocarboxylic acid metabolic process	GOBP	1.47e-06	6.03e-05	ND	ND
GO:0048731	system development	GOBP	1.46e-06	6.03e-05	ND	ND
GO:0030427	site of polarized growth	GOCC	4.66e-06	6.79e-05	0.0731	0.0349
GO:0014074	response to purine-containing compound	GOBP	1.94e-06	7.92e-05	0.0536	0.0669
GO:0046683	response to organophosphorus	GOBP	2.06e-06	8.33e-05	ND	ND
GO:0060198	clathrin-sculpted vesicle	GOCC	6.15e-06	8.77e-05	0.494	0.79
GO:0007616	long-term memory	GOBP	2.24e-06	9.01e-05	0.283	0.648
GO:0005215	transporter activity	GOMF	2.63e-06	9.04e-05	ND	ND
GO:0042612	MHC class I protein complex	GOCC	6.53e-06	9.11e-05	0.183	0.301
GO:0005230	extracellular ligand-gated ion channel activity	GOMF	2.76e-06	9.22e-05	0.0379	0.19
GO:0007155	cell adhesion	GOBP	2.44e-06	9.66e-05	ND	ND
GO:0030163	protein catabolic process	GOBP	2.43e-06	9.66e-05	ND	ND
GO:0002455	humoral immune response mediated by circulating immunoglobulin	GOBP	2.54e-06	0.0001	0.137	0.283
GO:0065008	regulation of biological quality	GOBP	2.63e-06	0.000103	ND	ND
GO:1900449	regulation of glutamate receptor signaling pathway	GOBP	2.89e-06	0.000112	ND	ND
GO:0007417	central nervous system development	GOBP	2.97e-06	0.000114	ND	ND
GO:0006793	phosphorus metabolic process	GOBP	3.01e-06	0.000115	ND	ND
GO:0033555	multicellular organismal response to stress	GOBP	3.16e-06	0.000119	0.0253	0.0903
GO:0008188	neuropeptide receptor activity	GOMF	3.93e-06	0.000127	0.0221	0.173
GO:0004871	signal transducer activity	GOMF	4.23e-06	0.000129	ND	ND
GO:0060089	molecular transducer activity	GOMF	4.23e-06	0.000129	ND	ND
GO:0005891	voltage-gated calcium channel complex	GOCC	9.54e-06	0.00013	0.0272	0.00993
GO:0050789	regulation of biological process	GOBP	3.54e-06	0.000133	ND	ND
GO:0051932	synaptic transmission, GABAergic		3.56e-06	0.000133	ND	ND
GO:0008331	high voltage-gated calcium channel activity	GOMF	4.74e-06	0.000141	ND	ND
GO:0001963	synaptic transmission, dopaminergic		4.03e-06	0.000149	0.947	0.982
GO:0040011	locomotion	GOBP	4.43e-06	0.000163	ND	ND
GO:0005814	centriole	GOCC	1.26e-05	0.000168	0.0349	0.0748
GO:0022610	biological adhesion	GOBP	4.6e-06	0.000168	ND	ND
GO:0016567	protein ubiquitination	GOBP	4.78e-06	0.000173	ND	ND
GO:0032228	regulation of synaptic transmission, GABAergic		5.08e-06	0.000183	0.505	0.499
GO:0050896	response to stimulus	GOBP	5.42e-06	0.000194	ND	ND
GO:0044782	cilium organization	GOBP	5.51e-06	0.000196	ND	ND
GO:0004888	transmembrane signaling receptor activity	GOMF	7.05e-06	0.000204	ND	ND
GO:0098900	regulation of action potential	GOBP	6.27e-06	0.000222	ND	ND
GO:0019395	fatty acid oxidation	GOBP	6.34e-06	0.000223	0.0636	0.392
GO:0001764	neuron migration	GOBP	6.72e-06	0.000231	0.0379	0.145
GO:0010243	response to organonitrogen compound	GOBP	6.64e-06	0.000231	0.565	0.614
GO:0031344	regulation of cell projection organization	GOBP	6.7e-06	0.000231	ND	ND
GO:0048588	developmental cell growth	GOBP	6.74e-06	0.000231	0.117	0.164
GO:1901698	response to nitrogen compound	GOBP	7.71e-06	0.000263	ND	ND
GO:0005245	voltage-gated calcium channel activity	GOMF	9.99e-06	0.000268	0.0687	0.018
GO:0032553	ribonucleotide binding	GOMF	9.75e-06	0.000268	ND	ND
GO:0038023	signaling receptor activity	GOMF	9.92e-06	0.000268	ND	ND
GO:0016311	dephosphorylation	GOBP	8.63e-06	0.000292	ND	ND
GO:0006978	DNA damage response, signal transduction by p53 class mediator resulting in transcription of p21 class mediator		8.74e-06	0.000294	0.943	0.986
GO:0043227	membrane-bounded organelle	GOCC	2.32e-05	0.000299	ND	ND
GO:0034440	lipid oxidation	GOBP	9.21e-06	0.000308	0.0623	0.384
GO:0005815	microtubule organizing center	GOCC	2.49e-05	0.000314	ND	ND
GO:0032555	purine ribonucleotide binding	GOMF	1.21e-05	0.000316	ND	ND
GO:0050770	regulation of axonogenesis	GOBP	9.66e-06	0.000321	0.0336	0.00522
GO:0004872	receptor activity	GOMF	1.36e-05	0.000333	ND	ND
GO:0005231	excitatory extracellular ligand-gated ion channel activity	GOMF	1.33e-05	0.000333	0.0392	0.265
GO:0017076	purine nucleotide binding	GOMF	1.32e-05	0.000333	ND	ND
GO:0042772	DNA damage response, signal transduction resulting in transcription		1.02e-05	0.000336	0.943	0.986
GO:0006082	organic acid metabolic process	GOBP	1.04e-05	0.000341	ND	ND
GO:0051649	establishment of localization in cell	GOBP	1.06e-05	0.000347	ND	ND
GO:0014072	response to isoquinoline alkaloid	GOBP	1.11e-05	0.000362	0.71	0.974
GO:0019724	B cell mediated immunity	GOBP	1.12e-05	0.000363	0.285	0.269
GO:0005634	nucleus	GOCC	3e-05	0.000372	ND	ND
GO:0006069	ethanol oxidation	GOBP	1.23e-05	0.000386	ND	ND
GO:0007631	feeding behavior	GOBP	1.22e-05	0.000386	0.115	0.206
GO:0016064	immunoglobulin mediated immune response	GOBP	1.23e-05	0.000386	0.258	0.239
GO:0044057	regulation of system process	GOBP	1.23e-05	0.000386	ND	ND
GO:0051641	cellular localization	GOBP	1.23e-05	0.000386	ND	ND
GO:1900542	regulation of purine nucleotide metabolic process	GOBP	1.2e-05	0.000386	ND	ND
GO:0071276	cellular response to cadmium ion	GOBP	1.27e-05	0.000396	0.684	0.675
GO:0055114	oxidation-reduction process	GOBP	1.32e-05	0.000408	ND	ND
GO:0032549	ribonucleoside binding	GOMF	1.9e-05	0.000455	ND	ND
GO:0006030	chitin metabolic process	GOBP	1.53e-05	0.000469	ND	ND
GO:0016614	oxidoreductase activity, acting on CH-OH group of donors		2.04e-05	0.000478	0.556	0.406
GO:0006140	regulation of nucleotide metabolic process	GOBP	1.62e-05	0.000491	ND	ND
GO:0006415	translational termination	GOBP	1.8e-05	0.000545	0.171	0.383
GO:0015077	monovalent inorganic cation transmembrane transporter activity	GOMF	2.41e-05	0.000552	ND	ND
GO:0043436	oxoacid metabolic process	GOBP	1.83e-05	0.000552	ND	ND
GO:0000062	fatty-acyl-CoA binding	GOMF	2.62e-05	0.000565	0.838	0.969
GO:0001883	purine nucleoside binding	GOMF	2.6e-05	0.000565	ND	ND
GO:0032550	purine ribonucleoside binding	GOMF	2.55e-05	0.000565	ND	ND
GO:0005234	extracellular-glutamate-gated ion channel activity	GOMF	2.86e-05	0.000605	0.0646	0.429
GO:0008066	glutamate receptor activity	GOMF	2.99e-05	0.00062	0.0547	0.334
GO:2000257	regulation of protein activation cascade	GOBP	2.15e-05	0.000641	ND	ND
GO:0001660	fever generation	GOBP	2.18e-05	0.000646	ND	ND
GO:0006575	cellular modified amino acid metabolic process	GOBP	2.22e-05	0.000654	0.29	0.103
GO:0001882	nucleoside binding	GOMF	3.31e-05	0.000675	0.908	0.691
GO:0035639	purine ribonucleoside triphosphate binding	GOMF	3.4e-05	0.000681	ND	ND
GO:0005929	cilium	GOCC	6.15e-05	0.00075	ND	ND
GO:0007413	axonal fasciculation	GOBP	2.59e-05	0.000758	0.822	0.449
GO:0097367	carbohydrate derivative binding	GOMF	4.02e-05	0.00079	ND	ND
GO:0035235	ionotropic glutamate receptor signaling pathway	GOBP	2.74e-05	0.000795	0.0837	0.48
GO:0050807	regulation of synapse organization	GOBP	2.75e-05	0.000795	0.428	0.588
GO:0030516	regulation of axon extension	GOBP	2.78e-05	0.000801	0.012	0.00707
GO:0004842	ubiquitin-protein transferase activity	GOMF	4.38e-05	0.000847	ND	ND
GO:0051650	establishment of vesicle localization	GOBP	3.03e-05	0.00087	0.746	0.0624
GO:0016874	ligase activity	GOMF	4.64e-05	0.000881	ND	ND
GO:0035249	synaptic transmission, glutamatergic		3.16e-05	0.000901	0.853	0.865
GO:0010769	regulation of cell morphogenesis involved in differentiation	GOBP	3.31e-05	0.000934	0.0198	0.00437
GO:0046879	hormone secretion	GOBP	3.29e-05	0.000934	0.0064	0.0136
GO:0051591	response to cAMP	GOBP	3.34e-05	0.000939	0.733	0.0536
GO:0065007	biological regulation	GOBP	3.52e-05	0.000983	ND	ND
GO:0003008	system process	GOBP	3.56e-05	0.000985	ND	ND
GO:0016192	vesicle-mediated transport	GOBP	3.57e-05	0.000985	ND	ND
GO:0021537	telencephalon development	GOBP	3.58e-05	0.000985	0.00274	0.00942
GO:0032412	regulation of ion transmembrane transporter activity	GOBP	3.59e-05	0.000985	0.153	0.0525
GO:0044450	microtubule organizing center part	GOCC	8.97e-05	0.00107285	0.0149	0.0318
GO:0016310	phosphorylation	GOBP	4.06e-05	0.0011068	ND	ND
GO:0031346	positive regulation of cell projection organization	GOBP	4.09e-05	0.0011068	0.00147	0.00308
GO:0060341	regulation of cellular localization	GOBP	4.1e-05	0.0011068	ND	ND
GO:0006959	humoral immune response	GOBP	4.27e-05	0.00114877	0.292	0.674
GO:0006887	exocytosis	GOBP	4.3e-05	0.00115009	ND	ND
GO:0007420	brain development	GOBP	4.38e-05	0.00116654	ND	ND
GO:0009914	hormone transport	GOBP	4.49e-05	0.00118957	0.00779	0.0201
GO:0002460	adaptive immune response based on somatic recombination of immune receptors built from immunoglobulin superfamily domains	GOBP	4.54e-05	0.00119827	0.306	0.386
GO:0022029	telencephalon cell migration	GOBP	4.58e-05	0.00120357	0.00728	0.0393
GO:0008380	RNA splicing	GOBP	4.72e-05	0.00123299	ND	ND
GO:0030449	regulation of complement activation	GOBP	4.74e-05	0.00123322	ND	ND
GO:0008542	visual learning	GOBP	4.8e-05	0.00124245	0.198	0.0514
GO:0021795	cerebral cortex cell migration	GOBP	4.87e-05	0.001254	0.0313	0.134
GO:0042787	protein ubiquitination involved in ubiquitin-dependent protein catabolic process	GOBP	4.91e-05	0.001254	0.937	0.27
GO:0051046	regulation of secretion	GOBP	4.91e-05	0.001254	ND	ND
GO:0019083	viral transcription	GOBP	4.96e-05	0.00126098	ND	ND
GO:0031514	motile cilium	GOCC	0.000109	0.00126742	0.588	0.923
GO:0043229	intracellular organelle	GOCC	0.000114	0.00126742	ND	ND
GO:0044304	main axon	GOCC	0.000111	0.00126742	0.136	0.348
GO:0044424	intracellular part	GOCC	0.000112	0.00126742	ND	ND
GO:0004970	ionotropic glutamate receptor activity	GOMF	7.43e-05	0.0013861	0.113	0.56
GO:0043195	terminal bouton	GOCC	0.000127	0.00139671	0.316	0.744
GO:0022626	cytosolic ribosome	GOCC	0.00013	0.00140837	0.0969	0.451
GO:0090304	nucleic acid metabolic process	GOBP	5.62e-05	0.00142328	ND	ND
GO:0044463	cell projection part	GOCC	0.000135	0.00143871	ND	ND
GO:0007193	adenylate cyclase-inhibiting G-protein coupled receptor signaling pathway	GOBP	5.71e-05	0.00143877	0.413	0.318
GO:0031410	cytoplasmic vesicle	GOCC	0.000142	0.00148369	ND	ND
GO:1901069	guanosine-containing compound catabolic process	GOBP	6.13e-05	0.00153737	ND	ND
GO:0000139	Golgi membrane	GOCC	0.000164	0.00168599	ND	ND
GO:0005813	centrosome	GOCC	0.000168	0.00170944	ND	ND
GO:0003677	DNA binding	GOMF	9.48e-05	0.00173874	ND	ND
GO:0045047	protein targeting to ER	GOBP	7.08e-05	0.00175915	0.144	0.319
GO:0071417	cellular response to organonitrogen compound	GOBP	7.2e-05	0.00177344	0.827	0.9
GO:0006470	protein dephosphorylation	GOBP	7.24e-05	0.00177691	0.0368	0.0283
GO:0097110	scaffold protein binding	GOMF	0.0001	0.00180415	ND	ND
GO:0009063	cellular amino acid catabolic process	GOBP	7.45e-05	0.00181921	0.0454	0.139
GO:0035556	intracellular signal transduction	GOBP	7.69e-05	0.00186941	ND	ND
GO:0051648	vesicle localization	GOBP	8.18e-05	0.00197931	0.553	0.119
GO:0071495	cellular response to endogenous stimulus	GOBP	8.25e-05	0.00198755	ND	ND
GO:0005743	mitochondrial inner membrane	GOCC	0.000199	0.00198998	ND	ND
GO:0002920	regulation of humoral immune response	GOBP	8.34e-05	0.00200252	0.276	0.6
GO:0044431	Golgi apparatus part	GOCC	0.00021	0.00206576	ND	ND
GO:0001508	action potential	GOBP	8.7e-05	0.00206594	0.362	0.195
GO:0006688	glycosphingolipid biosynthetic process	GOBP	8.72e-05	0.00206594	0.896	0.8
GO:0060291	long-term synaptic potentiation	GOBP	8.72e-05	0.00206594	0.414	0.325
GO:0072599	establishment of protein localization to endoplasmic reticulum	GOBP	8.78e-05	0.00207066	ND	ND
GO:0015630	microtubule cytoskeleton	GOCC	0.000217	0.00208737	ND	ND
GO:0008227	G-protein coupled amine receptor activity	GOMF	0.000123	0.00216459	0.631	0.253
GO:0035255	ionotropic glutamate receptor binding	GOMF	0.000124	0.00216459	0.216	0.622
GO:0005622	intracellular	GOCC	0.000231	0.00217707	ND	ND
GO:0032409	regulation of transporter activity	GOBP	9.3e-05	0.00218441	0.127	0.0302
GO:0008152	metabolic process	GOBP	9.44e-05	0.00220454	ND	ND
GO:0060271	cilium assembly	GOBP	9.46e-05	0.00220454	0.0425	0.0801
GO:0051656	establishment of organelle localization	GOBP	9.68e-05	0.00224525	0.438	0.111
GO:0043235	receptor complex	GOCC	0.000244	0.00227078	0.0724	0.0266
GO:0004029	aldehyde dehydrogenase (NAD) activity	GOMF	0.000133	0.00229617	0.942	0.916
GO:0098588	bounding membrane of organelle	GOCC	0.000251	0.00230523	ND	ND
GO:0002449	lymphocyte mediated immunity	GOBP	0.000101	0.00231361	0.233	0.206
GO:0060996	dendritic spine development	GOBP	0.0001	0.00231361	ND	ND
GO:0000184	nuclear-transcribed mRNA catabolic process, nonsense-mediated decay		0.000102	0.00233935	0.171	0.378
GO:0035640	exploration behavior	GOBP	0.000105	0.00239534	ND	ND
GO:1901606	alpha-amino acid catabolic process	GOBP	0.000106	0.00241399	ND	ND
GO:0005184	neuropeptide hormone activity	GOMF	0.000146	0.00246968	0.0775	0.268
GO:0010563	negative regulation of phosphorus metabolic process	GOBP	0.00011	0.00247886	0.512	0.364
GO:0045936	negative regulation of phosphate metabolic process	GOBP	0.00011	0.00247886	ND	ND
GO:0071371	cellular response to gonadotropin stimulus	GOBP	0.000111	0.00249645	0.077	0.191
GO:0010469	regulation of receptor activity	GOBP	0.000112	0.00250222	0.225	0.0931
GO:0003857	3-hydroxyacyl-CoA dehydrogenase activity	GOMF	0.000155	0.00254836	0.907	0.68
GO:0016801	hydrolase activity, acting on ether bonds		0.000155	0.00254836	0.842	0.902
GO:0006614	SRP-dependent cotranslational protein targeting to membrane	GOBP	0.000118	0.00262722	0.151	0.274
GO:0004126	cytidine deaminase activity	GOMF	0.000163	0.00263161	ND	ND
GO:0021952	central nervous system projection neuron axonogenesis	GOBP	0.000119	0.00263293	0.775	0.963
GO:0060076	excitatory synapse	GOCC	0.000298	0.00269896	0.739	0.825
GO:0016601	Rac protein signal transduction	GOBP	0.000123	0.00271169	0.303	0.577
GO:0019080	viral gene expression	GOBP	0.000123	0.00271169	0.104	0.473
GO:0030900	forebrain development	GOBP	0.000124	0.0027233	ND	ND
GO:0022898	regulation of transmembrane transporter activity	GOBP	0.000125	0.00273916	0.194	0.0549
GO:0006613	cotranslational protein targeting to membrane	GOBP	0.000129	0.0028146	0.165	0.294
GO:0043204	perikaryon	GOCC	0.000323	0.00288894	0.59	0.123
GO:0021955	central nervous system neuron axonogenesis	GOBP	0.000134	0.00290231	0.671	0.94
GO:0023021	termination of signal transduction	GOBP	0.000134	0.00290231	0.548	0.337
GO:0005001	transmembrane receptor protein tyrosine phosphatase activity	GOMF	0.000185	0.0029057	ND	ND
GO:0019198	transmembrane receptor protein phosphatase activity	GOMF	0.000185	0.0029057	0.107	0.0688
GO:0030276	clathrin binding	GOMF	0.000187	0.0029057	0.644	0.861
GO:0005615	extracellular space	GOCC	0.000332	0.00293025	ND	ND
GO:0035914	skeletal muscle cell differentiation	GOBP	0.00014	0.00302104	0.326	0.773
GO:0050662	coenzyme binding	GOMF	0.000201	0.00306922	0.297	0.319
GO:0021549	cerebellum development	GOBP	0.000145	0.00307425	0.0309	0.0584
GO:0035176	social behavior	GOBP	0.000144	0.00307425	0.196	0.577
GO:0051703	intraspecies interaction between organisms	GOBP	0.000144	0.00307425	ND	ND
GO:0004252	serine-type endopeptidase activity	GOMF	0.000214	0.00314324	0.814	0.328
GO:0016803	ether hydrolase activity	GOMF	0.000212	0.00314324	ND	ND
GO:0048037	cofactor binding	GOMF	0.000209	0.00314324	ND	ND
GO:0009898	cytoplasmic side of plasma membrane	GOCC	0.000362	0.00314738	0.828	0.569
GO:0006468	protein phosphorylation	GOBP	0.000149	0.00315357	ND	ND
GO:0016247	channel regulator activity	GOMF	0.000219	0.00317833	0.106	0.106
GO:0008373	sialyltransferase activity	GOMF	0.000224	0.00319831	0.927	0.865
GO:0071704	organic substance metabolic process	GOBP	0.000153	0.00321845	ND	ND
GO:0035418	protein localization to synapse	GOBP	0.000159	0.00333664	ND	ND
GO:0050773	regulation of dendrite development	GOBP	0.000159	0.00333664	0.0204	0.0399
GO:0002790	peptide secretion	GOBP	0.00016	0.00334112	0.025	0.0351
GO:0016053	organic acid biosynthetic process	GOBP	0.000162	0.00335479	ND	ND
GO:0046394	carboxylic acid biosynthetic process	GOBP	0.000162	0.00335479	ND	ND
GO:0061387	regulation of extent of cell growth	GOBP	0.000163	0.00335479	0.00642	0.00218
GO:0043230	extracellular organelle	GOCC	0.000414	0.00342353	ND	ND
GO:0044433	cytoplasmic vesicle part	GOCC	0.000406	0.00342353	ND	ND
GO:0065010	extracellular membrane-bounded organelle	GOCC	0.000414	0.00342353	ND	ND
GO:0006874	cellular calcium ion homeostasis	GOBP	0.000167	0.00342602	ND	ND
GO:0016079	synaptic vesicle exocytosis	GOBP	0.000167	0.00342602	0.0566	0.0537
GO:0072503	cellular divalent inorganic cation homeostasis	GOBP	0.000169	0.00344593	ND	ND
GO:0006216	cytidine catabolic process	GOBP	0.000173	0.00348951	ND	ND
GO:0009972	cytidine deamination	GOBP	0.000173	0.00348951	ND	ND
GO:0046087	cytidine metabolic process	GOBP	0.000173	0.00348951	ND	ND
GO:0044447	axoneme part	GOCC	0.00043	0.00351554	0.0798	0.17
GO:0030201	heparan sulfate proteoglycan metabolic process	GOBP	0.000178	0.00356294	0.921	0.62
GO:0071377	cellular response to glucagon stimulus	GOBP	0.000177	0.00356294	0.854	0.95
GO:0008236	serine-type peptidase activity	GOMF	0.000259	0.00366113	0.685	0.185
GO:0044763	single-organism cellular process	GOBP	0.000183	0.00366258	ND	ND
GO:0051130	positive regulation of cellular component organization	GOBP	0.000186	0.00369357	ND	ND
GO:1901699	cellular response to nitrogen compound	GOBP	0.000187	0.00370621	ND	ND
GO:0044033	multi-organism metabolic process	GOBP	0.000193	0.00381711	ND	ND
GO:1902603	carnitine transmembrane transport	GOBP	0.000195	0.00384229	ND	ND
GO:0000188	inactivation of MAPK activity	GOBP	0.000204	0.00397403	0.742	0.546
GO:0043407	negative regulation of MAP kinase activity	GOBP	0.000203	0.00397403	0.757	0.267
GO:0051705	multi-organism behavior	GOBP	0.000204	0.00397403	0.166	0.24
GO:0030072	peptide hormone secretion	GOBP	0.000207	0.00402323	0.0138	0.0158
GO:0051963	regulation of synapse assembly	GOBP	0.000209	0.00404578	0.606	0.707
GO:0017046	peptide hormone binding	GOMF	0.000291	0.00405058	0.224	0.68
GO:0035254	glutamate receptor binding	GOMF	0.000298	0.00410463	0.0677	0.329
GO:0010648	negative regulation of cell communication	GOBP	0.000216	0.00415992	ND	ND
GO:0044238	primary metabolic process	GOBP	0.000217	0.00417781	ND	ND
GO:0032559	adenyl ribonucleotide binding	GOMF	0.000308	0.00418606	ND	ND
GO:0030414	peptidase inhibitor activity	GOMF	0.000319	0.00423129	0.387	0.338
GO:0030554	adenyl nucleotide binding	GOMF	0.000316	0.00423129	ND	ND
GO:0016836	hydro-lyase activity	GOMF	0.000325	0.00426282	0.894	0.815
GO:0098562	cytoplasmic side of membrane	GOCC	0.000533	0.00429958	ND	ND
GO:0060560	developmental growth involved in morphogenesis	GOBP	0.00023	0.00441133	0.101	0.398
GO:0097503	sialylation	GOBP	0.000236	0.00450612	ND	ND
GO:1901068	guanosine-containing compound metabolic process	GOBP	0.000238	0.00452299	ND	ND
GO:0046883	regulation of hormone secretion	GOBP	0.000242	0.00458554	0.0474	0.0198
GO:0044699	single-organism process	GOBP	0.000244	0.00460093	ND	ND
GO:0048856	anatomical structure development	GOBP	0.000245	0.00460093	ND	ND
GO:0065009	regulation of molecular function	GOBP	0.000245	0.00460093	ND	ND
GO:0002250	adaptive immune response	GOBP	0.000249	0.00465411	0.382	0.249
GO:0015838	amino-acid betaine transport	GOBP	0.000253	0.00470912	0.839	0.964
GO:0015879	carnitine transport	GOBP	0.000253	0.00470912	ND	ND
GO:0016616	oxidoreductase activity, acting on the CH-OH group of donors, NAD or NADP as acceptor		0.000371	0.00480956	0.651	0.615
GO:0005096	GTPase activator activity	GOMF	0.000382	0.00488454	ND	ND
GO:0010467	gene expression	GOBP	0.000265	0.00491417	ND	ND
GO:0051588	regulation of neurotransmitter transport	GOBP	0.000267	0.00491839	0.213	0.196
GO:0034340	response to type I interferon	GOBP	0.000275	0.00505563	0.412	0.766
GO:0006805	xenobiotic metabolic process	GOBP	0.00028	0.0051236	0.134	0.0446
GO:0071466	cellular response to xenobiotic stimulus	GOBP	0.00028	0.0051236	0.138	0.0481
GO:0017171	serine hydrolase activity	GOMF	0.000406	0.00513737	0.695	0.192
GO:0007214	gamma-aminobutyric acid signaling pathway	GOBP	0.000282	0.00514074	0.588	0.771
GO:0046039	GTP metabolic process	GOBP	0.000286	0.00518423	ND	ND
GO:0019866	organelle inner membrane	GOCC	0.000655	0.0052268	ND	ND
GO:0006939	smooth muscle contraction	GOBP	0.000293	0.00527735	0.515	0.673
GO:0097479	synaptic vesicle localization	GOBP	0.000292	0.00527735	ND	ND
GO:0035456	response to interferon-beta	GOBP	0.000294	0.00528397	ND	ND
GO:0015837	amine transport	GOBP	0.000295	0.00529552	0.488	0.502
GO:0006414	translational elongation	GOBP	0.000302	0.00539889	0.0708	0.308
GO:1901072	glucosamine-containing compound catabolic process	GOBP	0.000306	0.00544517	ND	ND
GO:0031235	intrinsic component of the cytoplasmic side of the plasma membrane	GOCC	0.000703	0.00547398	0.898	0.743
GO:0007623	circadian rhythm	GOBP	0.000313	0.00555589	0.444	0.112
GO:0005689	U12-type spliceosomal complex	GOCC	0.000725	0.00558215	0.911	0.929
GO:0005509	calcium ion binding	GOMF	0.00045	0.00562631	ND	ND
GO:0045744	negative regulation of G-protein coupled receptor protein signaling pathway	GOBP	0.000321	0.00567142	0.511	0.192
GO:1902667	regulation of axon guidance	GOBP	0.000322	0.00567142	ND	ND
GO:0048489	synaptic vesicle transport	GOBP	0.000324	0.00568494	0.0157	0.00732
GO:0097480	establishment of synaptic vesicle localization	GOBP	0.000324	0.00568494	ND	ND
GO:0004143	diacylglycerol kinase activity	GOMF	0.000462	0.00571075	0.0868	0.133
GO:0043254	regulation of protein complex assembly	GOBP	0.000334	0.0058315	0.671	0.0476
GO:0021885	forebrain cell migration	GOBP	0.000345	0.00601453	0.00878	0.0587
GO:0045664	regulation of neuron differentiation	GOBP	0.000351	0.0061028	ND	ND
GO:0021988	olfactory lobe development	GOBP	0.000355	0.00614579	ND	ND
GO:0004721	phosphoprotein phosphatase activity	GOMF	0.000504	0.00616801	0.056	0.0663
GO:0021799	cerebral cortex radially oriented cell migration	GOBP	0.00036	0.00617349	0.191	0.638
GO:0023057	negative regulation of signaling	GOBP	0.000361	0.00617349	ND	ND
GO:0071867	response to monoamine	GOBP	0.000359	0.00617349	ND	ND
GO:0071869	response to catecholamine	GOBP	0.000359	0.00617349	ND	ND
GO:0030154	cell differentiation	GOBP	0.000368	0.00627675	ND	ND
GO:0008344	adult locomotory behavior	GOBP	0.00037	0.00628346	0.294	0.0694
GO:0007632	visual behavior	GOBP	0.000375	0.00635029	0.197	0.0328
GO:0051952	regulation of amine transport	GOBP	0.000386	0.0065285	0.121	0.0322
GO:0016408	C-acyltransferase activity	GOMF	0.000544	0.00658276	0.52	0.922
GO:0030808	regulation of nucleotide biosynthetic process	GOBP	0.000403	0.00676443	0.401	0.477
GO:1900371	regulation of purine nucleotide biosynthetic process	GOBP	0.000403	0.00676443	ND	ND
GO:0004866	endopeptidase inhibitor activity	GOMF	0.000574	0.00682606	0.601	0.72
GO:0016627	oxidoreductase activity, acting on the CH-CH group of donors		0.000583	0.00682606	0.175	0.235
GO:0030695	GTPase regulator activity	GOMF	0.000581	0.00682606	ND	ND
GO:0005524	ATP binding	GOMF	0.000593	0.00686844	ND	ND
GO:0006067	ethanol metabolic process	GOBP	0.00042	0.00702854	0.952	0.919
GO:1901135	carbohydrate derivative metabolic process	GOBP	0.000423	0.00705542	ND	ND
GO:0015697	quaternary ammonium group transport	GOBP	0.000426	0.00706672	0.572	0.923
GO:1901605	alpha-amino acid metabolic process	GOBP	0.000425	0.00706672	ND	ND
GO:0019058	viral life cycle	GOBP	0.000429	0.00707356	0.0324	0.113
GO:0034308	primary alcohol metabolic process	GOBP	0.000428	0.00707356	0.943	0.686
GO:0009259	ribonucleotide metabolic process	GOBP	0.000435	0.00711647	ND	ND
GO:0019693	ribose phosphate metabolic process	GOBP	0.000435	0.00711647	ND	ND
GO:0035725	sodium ion transmembrane transport	GOBP	0.000435	0.00711647	0.482	0.374
GO:0048525	negative regulation of viral process	GOBP	0.000437	0.00711658	ND	ND
GO:0008210	estrogen metabolic process	GOBP	0.000478	0.0077737	0.543	0.81
GO:0001573	ganglioside metabolic process	GOBP	0.000482	0.00781357	0.922	0.652
GO:0007189	adenylate cyclase-activating G-protein coupled receptor signaling pathway	GOBP	0.000485	0.00783485	ND	ND
GO:0005811	lipid particle	GOCC	0.00105145	0.00800535	0.683	0.763
GO:0007158	neuron cell-cell adhesion	GOBP	0.0005	0.00806308	0.276	0.596
GO:0055074	calcium ion homeostasis	GOBP	0.000504	0.00810589	ND	ND
GO:0009150	purine ribonucleotide metabolic process	GOBP	0.000506	0.00810741	ND	ND
GO:0072507	divalent inorganic cation homeostasis	GOBP	0.000507	0.00810741	ND	ND
GO:1901360	organic cyclic compound metabolic process	GOBP	0.00051	0.00812818	ND	ND
GO:0016712	oxidoreductase activity, acting on paired donors, with incorporation or reduction of molecular oxygen, reduced flavin or flavoprotein as one donor, and incorporation of one atom of oxygen		0.00071	0.00813769	0.0992	0.468
GO:0071320	cellular response to cAMP	GOBP	0.000514	0.00816115	0.759	0.609
GO:0043901	negative regulation of multi-organism process	GOBP	0.000517	0.00816344	0.529	0.189
GO:0050771	negative regulation of axonogenesis	GOBP	0.000518	0.00816344	0.576	0.0303
GO:0006687	glycosphingolipid metabolic process	GOBP	0.000523	0.00822245	0.699	0.359
GO:0044242	cellular lipid catabolic process	GOBP	0.000527	0.00824019	0.262	0.337
GO:0044767	single-organism developmental process	GOBP	0.000528	0.00824019	ND	ND
GO:0042578	phosphoric ester hydrolase activity	GOMF	0.000726	0.00824473	ND	ND
GO:0061134	peptidase regulator activity	GOMF	0.000738	0.00829163	0.391	0.3
GO:0002443	leukocyte mediated immunity	GOBP	0.000537	0.00836014	0.191	0.182
GO:0019755	one-carbon compound transport	GOBP	0.000538	0.00836014	ND	ND
GO:0044087	regulation of cellular component biogenesis	GOBP	0.000544	0.00843007	ND	ND
GO:0005739	mitochondrion	GOCC	0.00113118	0.0085156	ND	ND
GO:0035455	response to interferon-alpha	GOBP	0.000561	0.0086668	ND	ND
GO:0043278	response to morphine	GOBP	0.000578	0.0089038	ND	ND
GO:0001975	response to amphetamine	GOBP	0.000605	0.00930143	0.79	0.915
GO:0016773	phosphotransferase activity, alcohol group as acceptor		0.000837	0.00931109	ND	ND
GO:0004890	GABA-A receptor activity	GOMF	0.000848	0.00933134	0.581	0.315
GO:0060589	nucleoside-triphosphatase regulator activity	GOMF	0.000895	0.00975588	ND	ND
GO:0015672	monovalent inorganic cation transport	GOBP	0.000641	0.00982306	ND	ND
GO:0006558	L-phenylalanine metabolic process	GOBP	0.000659	0.0100342	ND	ND
GO:1902221	erythrose 4-phosphate/phosphoenolpyruvate family amino acid metabolic process	GOBP	0.000659	0.0100342	ND	ND
GO:0005795	Golgi stack	GOCC	0.00137066	0.0101014	0.239	0.00212
GO:0043228	non-membrane-bounded organelle	GOCC	0.00138705	0.0101014	ND	ND
GO:0043232	intracellular non-membrane-bounded organelle	GOCC	0.00138705	0.0101014	ND	ND
GO:0008016	regulation of heart contraction	GOBP	0.000678	0.0103061	0.207	0.367
GO:0046597	negative regulation of viral entry into host cell	GOBP	0.000687	0.0103924	ND	ND
GO:0052652	cyclic purine nucleotide metabolic process	GOBP	0.000688	0.0103924	ND	ND
GO:0030802	regulation of cyclic nucleotide biosynthetic process	GOBP	0.000692	0.010424	0.372	0.497
GO:0005740	mitochondrial envelope	GOCC	0.00146513	0.0105553	ND	ND
GO:0006163	purine nucleotide metabolic process	GOBP	0.000707	0.0105934	ND	ND
GO:0021772	olfactory bulb development	GOBP	0.000706	0.0105934	0.00472	0.035
GO:0061135	endopeptidase regulator activity	GOMF	0.000999	0.0107871	0.349	0.237
GO:0060337	type I interferon signaling pathway	GOBP	0.000726	0.0107929	0.386	0.747
GO:0071357	cellular response to type I interferon	GOBP	0.000726	0.0107929	ND	ND
GO:0016071	mRNA metabolic process	GOBP	0.00073	0.0108283	ND	ND
GO:0005768	endosome	GOCC	0.00151978	0.0108325	ND	ND
GO:0021884	forebrain neuron development	GOBP	0.000741	0.0109572	ND	ND
GO:0009894	regulation of catabolic process	GOBP	0.000743	0.0109669	ND	ND
GO:0030073	insulin secretion	GOBP	0.000748	0.0109775	0.0311	0.136
GO:0043270	positive regulation of ion transport	GOBP	0.000746	0.0109775	0.3	0.281
GO:0034641	cellular nitrogen compound metabolic process	GOBP	0.000754	0.0110091	ND	ND
GO:0051128	regulation of cellular component organization	GOBP	0.000754	0.0110091	ND	ND
GO:0006703	estrogen biosynthetic process	GOBP	0.000759	0.0110487	0.612	0.948
GO:0071840	cellular component organization or biogenesis	GOBP	0.000768	0.0111581	ND	ND
GO:0045071	negative regulation of viral genome replication	GOBP	0.000775	0.0112253	0.0788	0.379
GO:0016620	oxidoreductase activity, acting on the aldehyde or oxo group of donors, NAD or NADP as acceptor		0.00105974	0.0113279	0.861	0.579
GO:0004725	protein tyrosine phosphatase activity	GOMF	0.0010719	0.0113477	ND	ND
GO:0021801	cerebral cortex radial glia guided migration	GOBP	0.000793	0.0114634	ND	ND
GO:0016701	oxidoreductase activity, acting on single donors with incorporation of molecular oxygen		0.00110946	0.0115237	0.552	0.636
GO:0016702	oxidoreductase activity, acting on single donors with incorporation of molecular oxygen, incorporation of two atoms of oxygen		0.00110946	0.0115237	0.551	0.63
GO:0008047	enzyme activator activity	GOMF	0.0011381	0.0117107	ND	ND
GO:0046348	amino sugar catabolic process	GOBP	0.000814	0.0117285	ND	ND
GO:0043087	regulation of GTPase activity	GOBP	0.000827	0.0118612	ND	ND
GO:0090066	regulation of anatomical structure size	GOBP	0.000827	0.0118612	0.159	0.000753
GO:0004674	protein serine/threonine kinase activity	GOMF	0.00116568	0.0118834	ND	ND
GO:0046596	regulation of viral entry into host cell	GOBP	0.000832	0.0118972	ND	ND
GO:0007204	positive regulation of cytosolic calcium ion concentration	GOBP	0.000845	0.0120271	0.147	0.145
GO:0048522	positive regulation of cellular process	GOBP	0.000845	0.0120271	ND	ND
GO:0009566	fertilization	GOBP	0.000867	0.0123049	0.041	0.0914
GO:0016917	GABA receptor activity	GOMF	0.00123933	0.0124045	0.0669	0.115
GO:0090484	drug transporter activity	GOMF	0.00122911	0.0124045	ND	ND
GO:0003951	NAD+ kinase activity	GOMF	0.00125445	0.0124237	ND	ND
GO:0033549	MAP kinase phosphatase activity	GOMF	0.00126381	0.0124237	0.416	0.824
GO:0044089	positive regulation of cellular component biogenesis	GOBP	0.000894	0.0126096	0.945	0.947
GO:0071363	cellular response to growth factor stimulus	GOBP	0.000895	0.0126096	ND	ND
GO:0009190	cyclic nucleotide biosynthetic process	GOBP	0.0009	0.0126408	0.594	0.872
GO:0046928	regulation of neurotransmitter secretion	GOBP	0.000909	0.0127403	0.691	0.218
GO:0032839	dendrite cytoplasm	GOCC	0.00182411	0.0128648	0.726	0.797
GO:0009410	response to xenobiotic stimulus	GOBP	0.000942	0.0131635	ND	ND
GO:0021543	pallium development	GOBP	0.000971	0.0135404	0.00654	0.0414
GO:0032870	cellular response to hormone stimulus	GOBP	0.000973	0.0135404	ND	ND
GO:0016863	intramolecular oxidoreductase activity, transposing C=C bonds		0.00141297	0.0137671	0.92	0.971
GO:0016645	oxidoreductase activity, acting on the CH-NH group of donors		0.00144872	0.0138111	0.823	0.193
GO:0016903	oxidoreductase activity, acting on the aldehyde or oxo group of donors		0.00145512	0.0138111	0.775	0.558
GO:0033764	steroid dehydrogenase activity, acting on the CH-OH group of donors, NAD or NADP as acceptor		0.00145381	0.0138111	0.563	0.839
GO:0016740	transferase activity	GOMF	0.00147925	0.0138313	ND	ND
GO:0050786	RAGE receptor binding	GOMF	0.00148237	0.0138313	ND	ND
GO:0016301	kinase activity	GOMF	0.00151526	0.0140194	ND	ND
GO:0021892	cerebral cortex GABAergic interneuron differentiation	GOBP	0.00101221	0.0140454	ND	ND
GO:0046578	regulation of Ras protein signal transduction	GOBP	0.00101891	0.0141034	ND	ND
GO:0022037	metencephalon development	GOBP	0.00103102	0.0142358	0.0594	0.0898
GO:0014047	glutamate secretion	GOBP	0.00104072	0.014299	0.507	0.47
GO:0051056	regulation of small GTPase mediated signal transduction	GOBP	0.00103982	0.014299	ND	ND
GO:0016791	phosphatase activity	GOMF	0.00158099	0.0145056	ND	ND
GO:0044391	ribosomal subunit	GOCC	0.00207905	0.01451	0.108	0.12
GO:0015893	drug transport	GOBP	0.00107521	0.0147366	0.461	0.648
GO:0032502	developmental process	GOBP	0.00107856	0.0147465	ND	ND
GO:0045329	carnitine biosynthetic process	GOBP	0.00108124	0.014747	ND	ND
GO:0002675	positive regulation of acute inflammatory response	GOBP	0.00109777	0.0149361	0.736	0.776
GO:0007167	enzyme linked receptor protein signaling pathway	GOBP	0.00110975	0.0150625	ND	ND
GO:0019233	sensory perception of pain	GOBP	0.0011331	0.0153422	0.215	0.12
GO:0031650	regulation of heat generation	GOBP	0.00115619	0.015617	0.754	0.848
GO:0006807	nitrogen compound metabolic process	GOBP	0.00116507	0.0156613	ND	ND
GO:0007169	transmembrane receptor protein tyrosine kinase signaling pathway	GOBP	0.00116508	0.0156613	ND	ND
GO:0006520	cellular amino acid metabolic process	GOBP	0.00119165	0.0159681	ND	ND
GO:0032535	regulation of cellular component size	GOBP	0.00119361	0.0159681	0.145	0.00306
GO:0015833	peptide transport	GOBP	0.00120425	0.016072	0.0229	0.0684
GO:0036064	ciliary basal body	GOCC	0.00233979	0.0161614	ND	ND
GO:0070972	protein localization to endoplasmic reticulum	GOBP	0.00123451	0.0164366	0.0426	0.0964
GO:0000280	nuclear division	GOBP	0.00124846	0.0165828	ND	ND
GO:0006577	amino-acid betaine metabolic process	GOBP	0.00126858	0.0168102	ND	ND
GO:0006629	lipid metabolic process	GOBP	0.00128347	0.0169273	ND	ND
GO:0030031	cell projection assembly	GOBP	0.00128188	0.0169273	0.00431	0.00371
GO:1901362	organic cyclic compound biosynthetic process	GOBP	0.00129875	0.0170886	ND	ND
GO:0051960	regulation of nervous system development	GOBP	0.00130475	0.0171272	ND	ND
GO:0031329	regulation of cellular catabolic process	GOBP	0.00131917	0.0172759	ND	ND
GO:0046717	acid secretion	GOBP	0.00132853	0.0173577	0.836	0.957
GO:0019722	calcium-mediated signaling	GOBP	0.00133541	0.017407	0.349	0.136
GO:0030800	negative regulation of cyclic nucleotide metabolic process	GOBP	0.00134843	0.0174952	0.467	0.28
GO:0030815	negative regulation of cAMP metabolic process	GOBP	0.00134843	0.0174952	0.462	0.267
GO:0006259	DNA metabolic process	GOBP	0.00137367	0.0177814	ND	ND
GO:0009187	cyclic nucleotide metabolic process	GOBP	0.00142073	0.0183481	0.635	0.684
GO:1902803	regulation of synaptic vesicle transport	GOBP	0.00143155	0.0184452	ND	ND
GO:0050790	regulation of catalytic activity	GOBP	0.00143771	0.018482	ND	ND
GO:0051955	regulation of amino acid transport	GOBP	0.00144993	0.0185963	0.509	0.393
GO:0035303	regulation of dephosphorylation	GOBP	0.00146061	0.0186478	0.0502	0.0542
GO:0050892	intestinal absorption	GOBP	0.00145991	0.0186478	0.75	0.67
GO:0006491	N-glycan processing	GOBP	0.00147546	0.018667	ND	ND
GO:0009719	response to endogenous stimulus	GOBP	0.00147064	0.018667	ND	ND
GO:0017157	regulation of exocytosis	GOBP	0.00147376	0.018667	0.642	0.0932
GO:0060997	dendritic spine morphogenesis	GOBP	0.00147292	0.018667	ND	ND
GO:0005248	voltage-gated sodium channel activity	GOMF	0.00208696	0.0186808	0.753	0.951
GO:0019888	protein phosphatase regulator activity	GOMF	0.00208325	0.0186808	0.214	0.00365
GO:0043168	anion binding	GOMF	0.00208548	0.0186808	0.655	0.682
GO:0006112	energy reserve metabolic process	GOBP	0.00148261	0.018715	0.183	0.235
GO:0008202	steroid metabolic process	GOBP	0.00149759	0.0188615	ND	ND
GO:0051640	organelle localization	GOBP	0.00150481	0.0189098	0.255	0.291
GO:0060284	regulation of cell development	GOBP	0.00151167	0.0189535	ND	ND
GO:0051962	positive regulation of nervous system development	GOBP	0.00153338	0.0191398	0.927	0.917
GO:0051965	positive regulation of synapse assembly	GOBP	0.00153338	0.0191398	ND	ND
GO:0016829	lyase activity	GOMF	0.00216474	0.0192208	0.755	0.645
GO:0000795	synaptonemal complex	GOCC	0.00285251	0.0195019	0.543	0.771
GO:0050767	regulation of neurogenesis	GOBP	0.00156973	0.01955	ND	ND
GO:0002027	regulation of heart rate	GOBP	0.00157525	0.0195751	0.784	0.965
GO:0021987	cerebral cortex development	GOBP	0.00158287	0.0196262	0.0213	0.136
GO:0002791	regulation of peptide secretion	GOBP	0.0015973	0.0197613	0.111	0.0531
GO:0015081	sodium ion transmembrane transporter activity	GOMF	0.00227796	0.0200643	0.368	0.243
GO:0009118	regulation of nucleoside metabolic process	GOBP	0.00165122	0.0203384	ND	ND
GO:0038179	neurotrophin signaling pathway	GOBP	0.00165098	0.0203384	ND	ND
GO:0030665	clathrin-coated vesicle membrane	GOCC	0.00301057	0.0203746	0.151	0.0967
GO:0051297	centrosome organization	GOBP	0.00166319	0.0204408	0.931	0.872
GO:0034698	response to gonadotropin	GOBP	0.00167767	0.0205735	0.00663	0.0894
GO:0035335	peptidyl-tyrosine dephosphorylation	GOBP	0.0016853	0.0205769	0.0969	0.156
GO:0071277	cellular response to calcium ion	GOBP	0.00168212	0.0205769	0.726	0.723
GO:0030811	regulation of nucleotide catabolic process	GOBP	0.00169744	0.0206799	ND	ND
GO:0001103	RNA polymerase II repressing transcription factor binding	GOMF	0.00237604	0.0207621	ND	ND
GO:0086019	cell-cell signaling involved in cardiac conduction	GOBP	0.00173477	0.0210887	ND	ND
GO:0033121	regulation of purine nucleotide catabolic process	GOBP	0.00174274	0.0211397	ND	ND
GO:0022604	regulation of cell morphogenesis	GOBP	0.00174848	0.0211634	ND	ND
GO:0008652	cellular amino acid biosynthetic process	GOBP	0.00175441	0.0211894	0.392	0.0502
GO:0031966	mitochondrial membrane	GOCC	0.00320891	0.0212868	ND	ND
GO:0043231	intracellular membrane-bounded organelle	GOCC	0.00318488	0.0212868	ND	ND
GO:0042326	negative regulation of phosphorylation	GOBP	0.00177929	0.0213974	0.646	0.395
GO:0043547	positive regulation of GTPase activity	GOBP	0.00177559	0.0213974	ND	ND
GO:2000021	regulation of ion homeostasis	GOBP	0.00178456	0.0214147	0.103	0.0348
GO:0048708	astrocyte differentiation	GOBP	0.00178872	0.0214187	0.86	0.385
GO:0006081	cellular aldehyde metabolic process	GOBP	0.00179726	0.0214291	0.925	0.852
GO:0006551	leucine metabolic process	GOBP	0.00179489	0.0214291	ND	ND
GO:0009261	ribonucleotide catabolic process	GOBP	0.00182462	0.0217091	ND	ND
GO:2000849	regulation of glucocorticoid secretion	GOBP	0.00186195	0.0221062	ND	ND
GO:0044548	S100 protein binding	GOMF	0.00255376	0.0221393	ND	ND
GO:0033762	response to glucagon	GOBP	0.00187696	0.0222373	0.829	0.721
GO:0016209	antioxidant activity	GOMF	0.00263405	0.022657	0.841	0.226
GO:0000978	RNA polymerase II core promoter proximal region sequence-specific DNA binding	GOMF	0.00266199	0.0227198	0.0215	0.0588
GO:0005388	calcium-transporting ATPase activity	GOMF	0.00268391	0.0227307	ND	ND
GO:0046133	pyrimidine ribonucleoside catabolic process	GOBP	0.00192822	0.0227962	ND	ND
GO:0060998	regulation of dendritic spine development	GOBP	0.00194473	0.0229428	0.0738	0.278
GO:0016070	RNA metabolic process	GOBP	0.00195997	0.023074	ND	ND
GO:0009154	purine ribonucleotide catabolic process	GOBP	0.00198731	0.0233468	ND	ND
GO:0009058	biosynthetic process	GOBP	0.00205025	0.0240356	ND	ND
GO:0014075	response to amine	GOBP	0.00205616	0.0240545	0.477	0.533
GO:0048011	neurotrophin TRK receptor signaling pathway	GOBP	0.00206463	0.0241031	ND	ND
GO:0019538	protein metabolic process	GOBP	0.00207202	0.024139	ND	ND
GO:0021895	cerebral cortex neuron differentiation	GOBP	0.00208604	0.0242518	0.694	0.882
GO:0001933	negative regulation of protein phosphorylation	GOBP	0.00209208	0.0242716	0.62	0.324
GO:0010959	regulation of metal ion transport	GOBP	0.00211015	0.0244305	0.038	0.00691
GO:0070509	calcium ion import	GOBP	0.00211949	0.024488	ND	ND
GO:0008543	fibroblast growth factor receptor signaling pathway	GOBP	0.00213201	0.0245662	0.567	0.0357
GO:0030177	positive regulation of Wnt signaling pathway	GOBP	0.00213504	0.0245662	0.225	0.0862
GO:0002701	negative regulation of production of molecular mediator of immune response	GOBP	0.00214812	0.0245674	0.761	0.864
GO:0002719	negative regulation of cytokine production involved in immune response	GOBP	0.00214812	0.0245674	ND	ND
GO:0043651	linoleic acid metabolic process	GOBP	0.00214833	0.0245674	ND	ND
GO:0005794	Golgi apparatus	GOCC	0.00374852	0.0246226	ND	ND
GO:0044271	cellular nitrogen compound biosynthetic process	GOBP	0.00217162	0.0247831	ND	ND
GO:0016042	lipid catabolic process	GOBP	0.00220467	0.025109	ND	ND
GO:0009203	ribonucleoside triphosphate catabolic process	GOBP	0.00221446	0.0251181	ND	ND
GO:0009207	purine ribonucleoside triphosphate catabolic process	GOBP	0.00221446	0.0251181	ND	ND
GO:0005272	sodium channel activity	GOMF	0.00299094	0.0251376	0.701	0.77
GO:0009966	regulation of signal transduction	GOBP	0.00222219	0.0251548	ND	ND
GO:0060292	long term synaptic depression	GOBP	0.0022302	0.0251945	ND	ND
GO:0090276	regulation of peptide hormone secretion	GOBP	0.00224727	0.0253362	0.102	0.0571
GO:0006753	nucleoside phosphate metabolic process	GOBP	0.0022527	0.0253463	ND	ND
GO:0018209	peptidyl-serine modification	GOBP	0.00225917	0.025368	0.138	0.0688
GO:0003723	RNA binding	GOMF	0.00306461	0.0255616	ND	ND
GO:0007265	Ras protein signal transduction	GOBP	0.00228283	0.0255824	0.166	0.0062
GO:0006066	alcohol metabolic process	GOBP	0.0022981	0.0256253	ND	ND
GO:0008015	blood circulation	GOBP	0.00230086	0.0256253	ND	ND
GO:0042362	fat-soluble vitamin biosynthetic process	GOBP	0.0023034	0.0256253	ND	ND
GO:1901137	carbohydrate derivative biosynthetic process	GOBP	0.002305	0.0256253	ND	ND
GO:2000258	negative regulation of protein activation cascade	GOBP	0.00231499	0.0256854	ND	ND
GO:0010921	regulation of phosphatase activity	GOBP	0.00235141	0.0259872	0.216	0.196
GO:0071242	cellular response to ammonium ion	GOBP	0.00235149	0.0259872	ND	ND
GO:0009117	nucleotide metabolic process	GOBP	0.00235856	0.026014	ND	ND
GO:0005681	spliceosomal complex	GOCC	0.0040266	0.0260298	0.259	0.367
GO:0031045	dense core granule	GOCC	0.00404045	0.0260298	ND	ND
GO:0022627	cytosolic small ribosomal subunit	GOCC	0.00412684	0.0260847	0.137	0.544
GO:0042611	MHC protein complex	GOCC	0.00410646	0.0260847	0.191	0.324
GO:0009143	nucleoside triphosphate catabolic process	GOBP	0.00237912	0.0261891	ND	ND
GO:0005179	hormone activity	GOMF	0.00317238	0.0262616	0.202	0.263
GO:0030799	regulation of cyclic nucleotide metabolic process	GOBP	0.00240862	0.0264617	0.407	0.551
GO:0031345	negative regulation of cell projection organization	GOBP	0.00245189	0.0268316	0.0572	0.0401
GO:0060401	cytosolic calcium ion transport	GOBP	0.00245081	0.0268316	0.323	0.239
GO:0045761	regulation of adenylate cyclase activity	GOBP	0.00247051	0.026945	0.257	0.448
GO:0048814	regulation of dendrite morphogenesis	GOBP	0.0024767	0.026945	0.0141	0.173
GO:0070848	response to growth factor	GOBP	0.00247329	0.026945	ND	ND
GO:0016043	cellular component organization	GOBP	0.00249517	0.0270932	ND	ND
GO:0009146	purine nucleoside triphosphate catabolic process	GOBP	0.0025032	0.0271064	ND	ND
GO:0021819	layer formation in cerebral cortex	GOBP	0.00250608	0.0271064	ND	ND
GO:0036094	small molecule binding	GOMF	0.00329987	0.0271131	ND	ND
GO:0003013	circulatory system process	GOBP	0.00253654	0.0273829	ND	ND
GO:0006195	purine nucleotide catabolic process	GOBP	0.00254592	0.0274312	ND	ND
GO:0005576	extracellular region	GOCC	0.00438243	0.0274414	ND	ND
GO:0006029	proteoglycan metabolic process	GOBP	0.00258086	0.0277009	0.719	0.521
GO:0010889	regulation of sequestering of triglyceride	GOBP	0.0025777	0.0277009	ND	ND
GO:0052548	regulation of endopeptidase activity	GOBP	0.00259901	0.0278423	ND	ND
GO:1901653	cellular response to peptide	GOBP	0.00262458	0.0280624	ND	ND
GO:0019932	second-messenger-mediated signaling	GOBP	0.00262988	0.0280654	ND	ND
GO:0009311	oligosaccharide metabolic process	GOBP	0.00264929	0.0282188	0.0956	0.127
GO:1901615	organic hydroxy compound metabolic process	GOBP	0.00265966	0.0282753	ND	ND
GO:0090087	regulation of peptide transport	GOBP	0.00275337	0.029216	ND	ND
GO:0010976	positive regulation of neuron projection development	GOBP	0.00278434	0.0294329	0.00824	0.00416
GO:0030833	regulation of actin filament polymerization	GOBP	0.00278133	0.0294329	0.927	0.321
GO:0010562	positive regulation of phosphorus metabolic process	GOBP	0.00284754	0.0298192	ND	ND
GO:0017158	regulation of calcium ion-dependent exocytosis	GOBP	0.00283886	0.0298192	0.828	0.605
GO:0045937	positive regulation of phosphate metabolic process	GOBP	0.00284754	0.0298192	ND	ND
GO:0052547	regulation of peptidase activity	GOBP	0.00283808	0.0298192	ND	ND
GO:0072521	purine-containing compound metabolic process	GOBP	0.00285528	0.0298443	ND	ND
GO:0051592	response to calcium ion	GOBP	0.00286077	0.0298459	0.272	0.286
GO:0006171	cAMP biosynthetic process	GOBP	0.00288187	0.0300101	0.732	0.908
GO:0043279	response to alkaloid	GOBP	0.0028893	0.0300315	0.0858	0.165
GO:0042562	hormone binding	GOMF	0.00368499	0.0300531	0.167	0.441
GO:0002042	cell migration involved in sprouting angiogenesis	GOBP	0.00293845	0.0304384	0.00852	0.128
GO:0030809	negative regulation of nucleotide biosynthetic process	GOBP	0.00294885	0.0304384	0.51	0.26
GO:0032890	regulation of organic acid transport	GOBP	0.00295022	0.0304384	0.601	0.433
GO:1900372	negative regulation of purine nucleotide biosynthetic process	GOBP	0.00294885	0.0304384	ND	ND
GO:0008045	motor neuron axon guidance	GOBP	0.00298524	0.030743	0.0596	0.207
GO:0002697	regulation of immune effector process	GOBP	0.00299885	0.0308265	ND	ND
GO:0015812	gamma-aminobutyric acid transport	GOBP	0.00301997	0.0308733	ND	ND
GO:0045665	negative regulation of neuron differentiation	GOBP	0.00301801	0.0308733	0.185	0.373
GO:1900543	negative regulation of purine nucleotide metabolic process	GOBP	0.00301175	0.0308733	ND	ND
GO:0044421	extracellular region part	GOCC	0.00500731	0.0310639	ND	ND
GO:0044454	nuclear chromosome part	GOCC	0.00506222	0.0311164	ND	ND
GO:0038003	opioid receptor signaling pathway	GOBP	0.00306699	0.0312967	ND	ND
GO:0015459	potassium channel regulator activity	GOMF	0.00390218	0.0313599	0.615	0.594
GO:0043194	axon initial segment	GOCC	0.00516035	0.0314312	ND	ND
GO:0004985	opioid receptor activity	GOMF	0.00401023	0.0315376	ND	ND
GO:0030228	lipoprotein particle receptor activity	GOMF	0.00400002	0.0315376	0.00146	0.0147
GO:1901363	heterocyclic compound binding	GOMF	0.00397886	0.0315376	ND	ND
GO:0072523	purine-containing compound catabolic process	GOBP	0.00310318	0.0316083	ND	ND
GO:0051058	negative regulation of small GTPase mediated signal transduction	GOBP	0.00312146	0.0317367	0.291	0.698
GO:0003735	structural constituent of ribosome	GOMF	0.0040903	0.0319391	0.0517	0.0703
GO:0031279	regulation of cyclase activity	GOBP	0.00319972	0.0324734	0.296	0.502
GO:0018105	peptidyl-serine phosphorylation	GOBP	0.00323669	0.032789	0.128	0.0925
GO:0031649	heat generation	GOBP	0.00324431	0.0328069	ND	ND
GO:0046686	response to cadmium ion	GOBP	0.00326231	0.0329293	0.566	0.139
GO:0006152	purine nucleoside catabolic process	GOBP	0.00331158	0.0333064	ND	ND
GO:0046130	purine ribonucleoside catabolic process	GOBP	0.00331158	0.0333064	ND	ND
GO:0022625	cytosolic large ribosomal subunit	GOCC	0.00556162	0.0335701	0.486	0.743
GO:0046131	pyrimidine ribonucleoside metabolic process	GOBP	0.00335187	0.0336511	0.351	0.745
GO:0042596	fear response	GOBP	0.00339378	0.0340108	0.692	0.922
GO:0097223	sperm part	GOCC	0.00569147	0.0340472	ND	ND
GO:0042325	regulation of phosphorylation	GOBP	0.00341008	0.034113	ND	ND
GO:0009100	glycoprotein metabolic process	GOBP	0.00342048	0.0341559	ND	ND
GO:0051385	response to mineralocorticoid	GOBP	0.00343309	0.0342207	0.216	0.484
GO:0099589	serotonin receptor activity	GOMF	0.00444488	0.0344635	ND	ND
GO:1990904	ribonucleoprotein complex	GOCC	0.00587065	0.0348083	ND	ND
GO:0043409	negative regulation of MAPK cascade	GOBP	0.00350299	0.0348554	0.453	0.0676
GO:0097061	dendritic spine organization	GOBP	0.0035136	0.0348988	ND	ND
GO:0004867	serine-type endopeptidase inhibitor activity	GOMF	0.00458874	0.0350848	0.32	0.607
GO:0044325	ion channel binding	GOMF	0.00458705	0.0350848	0.625	0.804
GO:0046051	UTP metabolic process	GOBP	0.00354118	0.0351105	ND	ND
GO:0005930	axoneme	GOCC	0.00604888	0.0352413	0.0373	0.105
GO:0001932	regulation of protein phosphorylation	GOBP	0.00356705	0.0353043	ND	ND
GO:0003950	NAD+ ADP-ribosyltransferase activity	GOMF	0.00465135	0.0353182	0.122	0.265
GO:0048013	ephrin receptor signaling pathway	GOBP	0.00360341	0.0355384	0.416	0.771
GO:0051967	negative regulation of synaptic transmission, glutamatergic		0.00359798	0.0355384	ND	ND
GO:0004602	glutathione peroxidase activity	GOMF	0.00473059	0.0356738	0.759	0.224
GO:0008278	cohesin complex	GOCC	0.00618186	0.0357056	0.854	0.965
GO:0051531	NFAT protein import into nucleus	GOBP	0.00363397	0.0357767	ND	ND
GO:0008376	acetylgalactosaminyltransferase activity	GOMF	0.00490665	0.0362565	0.0507	0.241
GO:0001662	behavioral fear response	GOBP	0.00371499	0.0363822	0.726	0.98
GO:0002209	behavioral defense response	GOBP	0.00371499	0.0363822	0.732	0.981
GO:0051000	positive regulation of nitric-oxide synthase activity	GOBP	0.00371213	0.0363822	0.917	0.971
GO:0044429	mitochondrial part	GOCC	0.00637467	0.0365045	ND	ND
GO:0070925	organelle assembly	GOBP	0.00374083	0.0365712	0.0373	0.00645
GO:0032589	neuron projection membrane	GOCC	0.00645684	0.0366617	0.422	0.371
GO:0030902	hindbrain development	GOBP	0.00376366	0.0367302	0.265	0.257
GO:0006656	phosphatidylcholine biosynthetic process	GOBP	0.00378837	0.0369069	0.744	0.419
GO:0070403	NAD+ binding	GOMF	0.00503216	0.036936	0.783	0.944
GO:0055086	nucleobase-containing small molecule metabolic process	GOBP	0.00380289	0.0369839	ND	ND
GO:0071375	cellular response to peptide hormone stimulus	GOBP	0.00381239	0.037012	ND	ND
GO:0008064	regulation of actin polymerization or depolymerization	GOBP	0.00386061	0.0373356	0.748	0.0952
GO:0031399	regulation of protein modification process	GOBP	0.00386575	0.0373356	ND	ND
GO:0030166	proteoglycan biosynthetic process	GOBP	0.0038729	0.0373401	0.729	0.423
GO:0097159	organic cyclic compound binding	GOMF	0.00514544	0.0375174	ND	ND
GO:0046434	organophosphate catabolic process	GOBP	0.00391099	0.0375778	0.85	0.938
GO:0097154	GABAergic neuron differentiation	GOBP	0.00390686	0.0375778	ND	ND
GO:0009166	nucleotide catabolic process	GOBP	0.00392847	0.037681	ND	ND
GO:0002252	immune effector process	GOBP	0.00395018	0.0378243	ND	ND
GO:0021680	cerebellar Purkinje cell layer development	GOBP	0.00397202	0.0379684	0.735	0.671
GO:0001159	core promoter proximal region DNA binding	GOMF	0.00529136	0.0383275	0.0312	0.031
GO:0018130	heterocycle biosynthetic process	GOBP	0.00404484	0.0384673	ND	ND
GO:0030517	negative regulation of axon extension	GOBP	0.00404376	0.0384673	0.637	0.179
GO:0032774	RNA biosynthetic process	GOBP	0.00403147	0.0384673	ND	ND
GO:0009987	cellular process	GOBP	0.0041337	0.0391503	ND	ND
GO:0030803	negative regulation of cyclic nucleotide biosynthetic process	GOBP	0.00413767	0.0391503	ND	ND
GO:0030818	negative regulation of cAMP biosynthetic process	GOBP	0.00413767	0.0391503	ND	ND
GO:0035933	glucocorticoid secretion	GOBP	0.00414708	0.0391731	ND	ND
GO:0030817	regulation of cAMP biosynthetic process	GOBP	0.00416427	0.0392691	0.317	0.44
GO:0090208	positive regulation of triglyceride metabolic process	GOBP	0.00419642	0.0395057	0.602	0.727
GO:0071625	vocalization behavior	GOBP	0.00421046	0.0395712	ND	ND
GO:0090189	regulation of branching involved in ureteric bud morphogenesis	GOBP	0.0043159	0.0404264	0.931	0.835
GO:0060047	heart contraction	GOBP	0.00432418	0.0404361	0.358	0.501
GO:0005694	chromosome	GOCC	0.00719073	0.0404856	ND	ND
GO:0043085	positive regulation of catalytic activity	GOBP	0.00434058	0.0405134	ND	ND
GO:0072332	intrinsic apoptotic signaling pathway by p53 class mediator	GOBP	0.00434693	0.0405134	0.0981	0.43
GO:0015012	heparan sulfate proteoglycan biosynthetic process	GOBP	0.0043966	0.0409082	0.828	0.688
GO:1901292	nucleoside phosphate catabolic process	GOBP	0.00440796	0.0409457	ND	ND
GO:0009101	glycoprotein biosynthetic process	GOBP	0.00441787	0.0409697	ND	ND
GO:0017017	MAP kinase tyrosine/serine/threonine phosphatase activity	GOMF	0.00576368	0.0414759	0.358	0.782
GO:0016713	oxidoreductase activity, acting on paired donors, with incorporation or reduction of molecular oxygen, reduced iron-sulfur protein as one donor, and incorporation of one atom of oxygen		0.00585692	0.0418732	ND	ND
GO:0021782	glial cell development	GOBP	0.00456749	0.0422172	0.515	0.311
GO:0007210	serotonin receptor signaling pathway	GOBP	0.00460159	0.0423922	ND	ND
GO:0043524	negative regulation of neuron apoptotic process	GOBP	0.00459404	0.0423922	0.437	0.176
GO:0002080	acrosomal membrane	GOCC	0.0076238	0.0425626	0.275	0.233
GO:0030659	cytoplasmic vesicle membrane	GOCC	0.00768667	0.0425626	ND	ND
GO:0006402	mRNA catabolic process	GOBP	0.00464264	0.0427	0.0164	0.00478
GO:0001916	positive regulation of T cell mediated cytotoxicity	GOBP	0.00465846	0.0427752	0.627	0.899
GO:0000165	MAPK cascade	GOBP	0.00474063	0.0434584	ND	ND
GO:0010468	regulation of gene expression	GOBP	0.0047652	0.0435823	ND	ND
GO:0050792	regulation of viral process	GOBP	0.00476974	0.0435823	0.396	0.398
GO:0001976	neurological system process involved in regulation of systemic arterial blood pressure	GOBP	0.00478903	0.0435962	ND	ND
GO:0009713	catechol-containing compound biosynthetic process	GOBP	0.00479465	0.0435962	ND	ND
GO:0042423	catecholamine biosynthetic process	GOBP	0.00479465	0.0435962	ND	ND
GO:0043523	regulation of neuron apoptotic process	GOBP	0.00480727	0.04364	0.0879	0.0795
GO:0003015	heart process	GOBP	0.0048308	0.0437495	0.673	0.849
GO:0016337	single organismal cell-cell adhesion	GOBP	0.004849	0.0437495	ND	ND
GO:0021684	cerebellar granular layer formation	GOBP	0.00485063	0.0437495	ND	ND
GO:0021707	cerebellar granule cell differentiation	GOBP	0.00485063	0.0437495	ND	ND
GO:0032892	positive regulation of organic acid transport	GOBP	0.00487769	0.0438853	0.73	0.491
GO:0051445	regulation of meiotic cell cycle	GOBP	0.00488137	0.0438853	0.776	0.572
GO:0060627	regulation of vesicle-mediated transport	GOBP	0.0048935	0.0439237	0.141	0.116
GO:0002064	epithelial cell development	GOBP	0.00492442	0.0440597	0.584	0.56
GO:0050796	regulation of insulin secretion	GOBP	0.00492138	0.0440597	0.135	0.0548
GO:0000987	core promoter proximal region sequence-specific DNA binding	GOMF	0.00623617	0.0442969	0.0311	0.0311
GO:0051193	regulation of cofactor metabolic process	GOBP	0.0050181	0.0447547	0.941	0.921
GO:0051196	regulation of coenzyme metabolic process	GOBP	0.0050181	0.0447547	ND	ND
GO:0051339	regulation of lyase activity	GOBP	0.00506037	0.0450599	0.312	0.48
GO:0071599	otic vesicle development	GOBP	0.00508731	0.0452277	0.352	0.663
GO:0071901	negative regulation of protein serine/threonine kinase activity	GOBP	0.00509852	0.0452554	0.359	0.121
GO:0043903	regulation of symbiosis, encompassing mutualism through parasitism		0.00512929	0.0454564	0.664	0.92
GO:0010558	negative regulation of macromolecule biosynthetic process	GOBP	0.00514064	0.0454849	ND	ND
GO:0016668	oxidoreductase activity, acting on a sulfur group of donors, NAD(P) as acceptor		0.00645041	0.045525	ND	ND
GO:0030832	regulation of actin filament length	GOBP	0.00518599	0.0457415	0.753	0.0915
GO:0060402	calcium ion transport into cytosol	GOBP	0.00518301	0.0457415	0.312	0.224
GO:0006228	UTP biosynthetic process	GOBP	0.00519495	0.0457483	ND	ND
GO:0031333	negative regulation of protein complex assembly	GOBP	0.00523159	0.0459985	0.562	0.139
GO:0048285	organelle fission	GOBP	0.00526325	0.0462042	ND	ND
GO:0006544	glycine metabolic process	GOBP	0.00533032	0.0467197	0.338	0.315
GO:0007130	synaptonemal complex assembly	GOBP	0.00534329	0.0467507	0.668	0.468
GO:0051966	regulation of synaptic transmission, glutamatergic		0.00535058	0.0467507	0.132	0.0932
GO:0044448	cell cortex part	GOCC	0.00856131	0.0470171	0.34	0.0543
GO:0043161	proteasome-mediated ubiquitin-dependent protein catabolic process	GOBP	0.00540738	0.0471733	0.105	0.0316
GO:0009069	serine family amino acid metabolic process	GOBP	0.00551417	0.04803	0.0301	0.00538
GO:0002921	negative regulation of humoral immune response	GOBP	0.00553792	0.0481618	ND	ND
GO:0019208	phosphatase regulator activity	GOMF	0.00690398	0.0484158	0.171	0.00623
GO:0070330	aromatase activity	GOMF	0.00697112	0.0485772	0.125	0.513
GO:0003995	acyl-CoA dehydrogenase activity	GOMF	0.00705715	0.0488674	0.808	0.936
GO:0006310	DNA recombination	GOBP	0.0056608	0.049154	0.344	0.0742
GO:0045956	positive regulation of calcium ion-dependent exocytosis	GOBP	0.00567282	0.049182	0.88	0.97
GO:0006559	L-phenylalanine catabolic process	GOBP	0.00571631	0.049377	ND	ND
GO:0032225	regulation of synaptic transmission, dopaminergic		0.00573063	0.049377	0.851	0.868
GO:0086065	cell communication involved in cardiac conduction	GOBP	0.00572955	0.049377	ND	ND
GO:1902222	erythrose 4-phosphate/phosphoenolpyruvate family amino acid catabolic process	GOBP	0.00571631	0.049377	ND	ND
GO:0061337	cardiac conduction	GOBP	0.00576722	0.0496158	ND	ND
GO:0048518	positive regulation of biological process	GOBP	0.00578681	0.0497079	ND	ND
GO:0007194	negative regulation of adenylate cyclase activity	GOBP	0.0058441	0.0499698	ND	ND
GO:0008625	extrinsic apoptotic signaling pathway via death domain receptors	GOBP	0.00584241	0.0499698	0.577	0.924
GO:0031280	negative regulation of cyclase activity	GOBP	0.0058441	0.0499698	0.204	0.231

## Sheet: Table S6-Sig. by Region
Supplemental Table 6: Significant transcripts (DESeq2, FDR<0.05) between each disease and CTL samples, by brain region (SZ vs. CTL, AnCg=1,203 transcripts; SZ vs. CTL, DLPFC=9 transcripts; all other comparisons=0 transcripts).
	Comparison	FDR < 5%	Minimum FDR
AnCg	SZ vs CTL	87	0.013472
	BPD vs CTL	0	0.868446
	MDD vs CTL	0	0.853753
DLPFC	SZ vs CTL	9	0.00032184
	BPD vs CTL	0	0.0786478
	MDD vs CTL	0	0.655327
nAcc	SZ vs CTL	0	0.0786478
	BPD vs CTL	0	0.0776965
	MDD vs CTL	0	1

## Sheet: Table S7-Validated Genes
Supplemental Table 7A: Significant transcripts (DESeq2, FDR<0.05) between SZ and CTL samples
GeneName_ENSEMBLGeneID	Gene Symbol	Description	DESeq2 baseMean expression	Pritzker_FoldChange	Pritzker_Pvalue	Pritzker_FDR	Stanley_FoldChange	Stanley Pvalue	Stanley_FDR
ENSG00000121310	ECHDC2	enoyl CoA hydratase domain containing 2 [Source:HGNC Symbol;Acc:HGNC:23408]	1282.94	0.486264	0.000147141	0.0434688	0.398762	0.0008454	0.0209925
ENSG00000153012	LGI2	leucine-rich repeat LGI family, member 2 [Source:HGNC Symbol;Acc:HGNC:18710]	744.654	-0.641802	2.54675e-05	0.0191521	-0.514152	0.000657363	0.0182067
ENSG00000120738	EGR1	early growth response 1 [Source:HGNC Symbol;Acc:HGNC:3238]	3878.24	-0.961606	1.66e-05	0.0161269	-0.816789	0.000155426	0.00834554
ENSG00000173391	OLR1	oxidized low density lipoprotein (lectin-like) receptor 1 [Source:HGNC Symbol;Acc:HGNC:8133]	123.026	-1.02295	0.000190983	0.049032	-1.1133	0.000404159	0.0141587
ENSG00000198786	MT-ND5	mitochondrially encoded NADH dehydrogenase 5 [Source:HGNC Symbol;Acc:HGNC:7461]	407069	0.248014	6.99985e-06	0.013472	0.319639	0.000606889	0.01752
Supplemental Table 7B: Significant transcripts (DESeq2, Uncorrected P<0.05) between each disease and CTL samples
GeneName_ENSEMBLGeneID			DESeq2 baseMean expression	Pritzker_FoldChange	Pritzker_Pvalue	Pritzker_FDR	Stanley_FoldChange	Stanley Pvalue	Stanley_FDR
ENSG00000078369	GNB1	guanine nucleotide binding protein (G protein), beta polypeptide 1 [Source:HGNC Symbol;Acc:HGNC:4396]	26510.7	-0.199586	0.0250793	0.220381	-0.265357	4.06492e-07	0.000304015
ENSG00000187730	GABRD	gamma-aminobutyric acid (GABA) A receptor, delta [Source:HGNC Symbol;Acc:HGNC:4084]	4318.48	-0.301036	0.0359517	0.249463	-0.317181	0.00923082	0.086141
ENSG00000067606	PRKCZ	protein kinase C, zeta [Source:HGNC Symbol;Acc:HGNC:9412]	4047.8	-0.206598	0.0455055	0.270632	-0.297226	0.000185717	0.0092587
ENSG00000182873	RP11-181G12.2		264.374	0.302664	0.0233182	0.2139	0.563751	0.00166688	0.0319599
ENSG00000177133	LINC00982	long intergenic non-protein coding RNA 982 [Source:HGNC Symbol;Acc:HGNC:48664]	972.826	0.589728	0.0369141	0.250838	0.83035	0.000284059	0.0120142
ENSG00000142611	PRDM16	PR domain containing 16 [Source:HGNC Symbol;Acc:HGNC:14000]	644.102	0.459797	0.0289435	0.230228	0.639303	0.000329544	0.012905
ENSG00000158109	TPRG1L	tumor protein p63 regulated 1-like [Source:HGNC Symbol;Acc:HGNC:27007]	6265.65	-0.185713	0.0444195	0.267926	-0.164712	0.00919597	0.0859396
ENSG00000116254	CHD5	chromodomain helicase DNA binding protein 5 [Source:HGNC Symbol;Acc:HGNC:16816]	25242.5	-0.212176	0.0256295	0.221375	-0.162846	0.0245313	0.153908
ENSG00000171603	CLSTN1	calsyntenin 1 [Source:HGNC Symbol;Acc:HGNC:17447]	46474.5	-0.250667	0.026042	0.222186	-0.209935	0.00673176	0.0718165
ENSG00000054523	KIF1B	kinesin family member 1B [Source:HGNC Symbol;Acc:HGNC:16636]	28281.8	-0.192457	0.0212739	0.207613	-0.140235	0.0287377	0.168871
ENSG00000177674	AGTRAP	angiotensin II receptor-associated protein [Source:HGNC Symbol;Acc:HGNC:13539]	254.598	0.43027	0.00785516	0.149929	0.454577	0.0209665	0.139225
ENSG00000048707	VPS13D	vacuolar protein sorting 13 homolog D (S. cerevisiae) [Source:HGNC Symbol;Acc:HGNC:23595]	5646.96	-0.179458	0.0443284	0.267869	-0.23184	0.00200975	0.0357344
ENSG00000159423	ALDH4A1	aldehyde dehydrogenase 4 family, member A1 [Source:HGNC Symbol;Acc:HGNC:406]	1917.63	0.518474	0.00561779	0.134167	0.637097	0.000185149	0.0092587
ENSG00000173436	MINOS1	mitochondrial inner membrane organizing system 1 [Source:HGNC Symbol;Acc:HGNC:32068]	656.382	-0.195099	0.0185574	0.197341	-0.362412	0.00101904	0.0236292
ENSG00000158825	CDA	cytidine deaminase [Source:HGNC Symbol;Acc:HGNC:1712]	27.2551	0.601625	0.0147946	0.18302	1.42751	0.0073354	NA
ENSG00000249087	ZNF436-AS1	ZNF436 antisense RNA 1 [Source:HGNC Symbol;Acc:HGNC:25122]	141.96	0.305814	0.00823176	0.151642	0.395046	0.0407616	0.201661
ENSG00000117318	ID3	inhibitor of DNA binding 3, dominant negative helix-loop-helix protein [Source:HGNC Symbol;Acc:HGNC:5362]	297.846	0.401711	0.0417896	0.262852	0.409898	0.0459012	0.21518
ENSG00000117305	HMGCL	3-hydroxymethyl-3-methylglutaryl-CoA lyase [Source:HGNC Symbol;Acc:HGNC:5005]	452.997	0.135011	0.0281828	0.227817	0.289067	0.0439895	0.21017
ENSG00000158195	WASF2	WAS protein family, member 2 [Source:HGNC Symbol;Acc:HGNC:12733]	3297.24	0.351235	0.013173	0.177464	0.38822	0.000641938	0.0180887
ENSG00000180098	TRNAU1AP	tRNA selenocysteine 1 associated protein 1 [Source:HGNC Symbol;Acc:HGNC:30813]	401.057	0.199228	0.0261477	0.222186	0.299529	0.00754952	0.0763882
ENSG00000121753	ADGRB2	adhesion G protein-coupled receptor B2 [Source:HGNC Symbol;Acc:HGNC:944]	36373.6	-0.269881	0.0355404	0.248682	-0.167695	0.0316628	0.177208
ENSG00000116544	DLGAP3	discs, large (Drosophila) homolog-associated protein 3 [Source:HGNC Symbol;Acc:HGNC:30368]	9549.13	-0.377516	0.0385514	0.255425	-0.336527	2.16447e-05	0.00259777
ENSG00000163873	GRIK3	glutamate receptor, ionotropic, kainate 3 [Source:HGNC Symbol;Acc:HGNC:4581]	4744.1	-0.368438	0.00738923	0.147577	-0.459387	1.77559e-05	0.00223448
ENSG00000163879	DNALI1	dynein, axonemal, light intermediate chain 1 [Source:HGNC Symbol;Acc:HGNC:14353]	313.695	0.316077	0.00313461	0.112546	0.451683	0.00412235	0.0548334
ENSG00000183317	EPHA10	EPH receptor A10 [Source:HGNC Symbol;Acc:HGNC:19987]	1848.07	-0.291448	0.006835	0.143565	-0.354265	0.000824387	0.0206288
ENSG00000185090	MANEAL	mannosidase, endo-alpha-like [Source:HGNC Symbol;Acc:HGNC:26452]	634.561	-0.229365	0.0153469	0.185572	-0.430428	0.0150979	0.113508
ENSG00000084070	SMAP2	small ArfGAP2 [Source:HGNC Symbol;Acc:HGNC:25082]	5072.53	-0.241929	0.0331988	0.242402	-0.210711	0.000409896	0.0142824
ENSG00000233674	RP11-184I16.3		16.0143	0.375142	0.0340753	0.244928	1.51359	0.010839	NA
ENSG00000173846	PLK3	polo-like kinase 3 [Source:HGNC Symbol;Acc:HGNC:2154]	317.149	-0.232634	0.0353451	0.248525	0.484027	0.0448626	0.211997
ENSG00000232022	FAAHP1	fatty acid amide hydrolase pseudogene 1 [Source:HGNC Symbol;Acc:HGNC:50679]	35.7493	0.711833	0.0024228	0.103604	1.03449	0.0392313	NA
ENSG00000169213	RAB3B	RAB3B, member RAS oncogene family [Source:HGNC Symbol;Acc:HGNC:9778]	4303.64	-0.513476	0.00261567	0.105354	-0.280058	0.0211617	0.139736
ENSG00000134748	PRPF38A	pre-mRNA processing factor 38A [Source:HGNC Symbol;Acc:HGNC:25930]	1205.44	0.135107	0.0485349	0.277398	0.240335	0.0120075	0.0995783
ENSG00000162378	ZYG11B	zyg-11 family member B, cell cycle regulator [Source:HGNC Symbol;Acc:HGNC:25820]	5178.79	-0.254382	0.0200713	0.2022	-0.194022	0.00486787	0.0598079
ENSG00000157184	CPT2	carnitine palmitoyltransferase 2 [Source:HGNC Symbol;Acc:HGNC:2330]	226.827	0.372339	0.00386637	0.12096	0.565165	0.00625045	0.0692121
ENSG00000270172	No Gene Symbol Available		401.082	-0.249248	0.0134418	0.178548	-0.391754	0.00548784	0.0644626
ENSG00000162390	ACOT11	acyl-CoA thioesterase 11 [Source:HGNC Symbol;Acc:HGNC:18156]	674.83	0.278506	0.0369761	0.250847	0.529903	0.0029045	0.0447127
ENSG00000177606	JUN	jun proto-oncogene [Source:HGNC Symbol;Acc:HGNC:6204]	4294.43	-0.244921	0.0383832	0.254887	-0.297801	0.0381428	0.194896
ENSG00000172456	FGGY	FGGY carbohydrate kinase domain containing [Source:HGNC Symbol;Acc:HGNC:25610]	135.384	0.216959	0.00800027	0.150565	0.502361	0.0141839	0.109307
ENSG00000116675	DNAJC6	DnaJ (Hsp40) homolog, subfamily C, member 6 [Source:HGNC Symbol;Acc:HGNC:15469]	16083.1	-0.351959	0.0198188	0.201461	-0.362477	0.00103687	0.0238226
ENSG00000213625	LEPROT	leptin receptor overlapping transcript [Source:HGNC Symbol;Acc:HGNC:29477]	948.492	0.232988	0.0458817	0.271246	0.508391	0.000342287	0.0130492
ENSG00000172380	GNG12	guanine nucleotide binding protein (G protein), gamma 12 [Source:HGNC Symbol;Acc:HGNC:19663]	789.26	0.377044	0.0268161	0.22291	0.537077	0.00157881	0.0308665
ENSG00000197568	HHLA3	HERV-H LTR-associating 3 [Source:HGNC Symbol;Acc:HGNC:4906]	220.68	0.314346	0.00291546	0.111209	0.363104	0.0488536	0.222965
ENSG00000251767	RNU7-8P	RNA, U7 small nuclear 8 pseudogene [Source:HGNC Symbol;Acc:HGNC:34104]	4.19506	0.713332	0.0316621	NA	2.61339	0.0404858	NA
ENSG00000235613	NSRP1P1	nuclear speckle splicing regulatory protein 1 pseudogene 1 [Source:HGNC Symbol;Acc:HGNC:38087]	109.383	0.565402	0.00781834	0.149911	0.517124	0.0294424	0.170906
ENSG00000142875	PRKACB	protein kinase, cAMP-dependent, catalytic, beta [Source:HGNC Symbol;Acc:HGNC:9381]	12736.2	-0.266371	0.0323405	0.240055	-0.163405	0.0249581	0.155757
ENSG00000171517	LPAR3	lysophosphatidic acid receptor 3 [Source:HGNC Symbol;Acc:HGNC:14298]	109.815	0.676083	0.0130758	0.177003	0.78956	0.0115052	0.0975411
ENSG00000137936	BCAR3	breast cancer anti-estrogen resistance 3 [Source:HGNC Symbol;Acc:HGNC:973]	347.831	0.26703	0.0487119	0.277703	0.63518	0.00189861	0.0346994
ENSG00000117598	PLPPR5	phospholipid phosphatase related 5 [Source:HGNC Symbol;Acc:HGNC:31703]	705.95	-0.312306	0.00307077	0.111929	-0.265672	0.0131535	0.104342
ENSG00000162636	FAM102B	family with sequence similarity 102, member B [Source:HGNC Symbol;Acc:HGNC:27637]	2326.27	-0.375044	0.0101023	0.161004	-0.312444	0.00203018	0.0359743
ENSG00000273382	RP5-1065J22.8		39.7389	0.402962	0.00296273	0.111812	0.59838	0.0399647	NA
ENSG00000031698	SARS	seryl-tRNA synthetase [Source:HGNC Symbol;Acc:HGNC:10537]	5398.68	-0.198536	0.0250514	0.220303	-0.147415	0.0316022	0.177208
ENSG00000143126	CELSR2	cadherin, EGF LAG seven-pass G-type receptor 2 [Source:HGNC Symbol;Acc:HGNC:3231]	25146.5	-0.277239	0.026044	0.222186	-0.178848	0.0423437	0.205893
ENSG00000174151	CYB561D1	cytochrome b561 family, member D1 [Source:HGNC Symbol;Acc:HGNC:26804]	911.903	-0.213395	0.0145654	0.18278	-0.205623	0.0432929	0.208301
ENSG00000156097	GPR61	G protein-coupled receptor 61 [Source:HGNC Symbol;Acc:HGNC:13300]	383.074	-0.42418	0.00238051	0.103403	-0.506538	0.000353312	0.0131983
ENSG00000184371	CSF1	colony stimulating factor 1 (macrophage) [Source:HGNC Symbol;Acc:HGNC:2432]	1113.67	0.444765	0.0259149	0.222186	0.509476	0.0256123	0.157414
ENSG00000168710	AHCYL1	adenosylhomocysteinase-like 1 [Source:HGNC Symbol;Acc:HGNC:344]	11987.2	0.464968	0.00357569	0.118525	0.486065	6.99245e-05	0.00514978
ENSG00000197106	SLC6A17	solute carrier family 6 (neutral amino acid transporter), member 17 [Source:HGNC Symbol;Acc:HGNC:31399]	24347.6	-0.328198	0.0156027	0.187038	-0.266126	0.00198846	0.0356
ENSG00000177272	KCNA3	potassium channel, voltage gated shaker related subfamily A, member 3 [Source:HGNC Symbol;Acc:HGNC:6221]	237.88	-0.578763	0.0014572	0.0899204	-0.807658	0.026684	NA
ENSG00000226419	SLC16A1-AS1	SLC16A1 antisense RNA 1 [Source:HGNC Symbol;Acc:HGNC:49445]	90.9643	0.272228	0.0136616	0.179398	0.436482	0.0399911	0.199134
ENSG00000092621	PHGDH	phosphoglycerate dehydrogenase [Source:HGNC Symbol;Acc:HGNC:8923]	3044.83	0.339784	0.0373151	0.251488	0.428246	0.01074	0.0943897
ENSG00000163386	No Gene Symbol Available		263.803	0.390969	0.00877363	0.154878	0.639921	0.000252837	0.0111094
ENSG00000117289	No Gene Symbol Available		2520.12	0.385787	0.0269737	0.223115	0.652572	0.000289529	0.0120672
ENSG00000186275	No Gene Symbol Available		159.381	0.265968	0.0177871	0.194022	0.414095	0.00428661	0.0558984
ENSG00000143420	ENSA	endosulfine alpha [Source:HGNC Symbol;Acc:HGNC:3360]	5704.09	-0.145574	0.0317501	0.238346	-0.266796	3.55732e-06	0.000886732
ENSG00000213190	MLLT11	myeloid/lymphoid or mixed-lineage leukemia; translocated to, 11 [Source:HGNC Symbol;Acc:HGNC:16997]	4063.41	-0.266798	0.0222456	0.210456	-0.266637	0.0128772	0.103288
ENSG00000143416	SELENBP1	selenium binding protein 1 [Source:HGNC Symbol;Acc:HGNC:10719]	1047.65	0.560413	0.000740489	0.0770143	0.495462	0.00907477	0.0852969
ENSG00000160678	S100A1	S100 calcium binding protein A1 [Source:HGNC Symbol;Acc:HGNC:10486]	86.1788	0.614788	0.000489506	0.0713422	1.20589	0.00962111	NA
ENSG00000160716	CHRNB2	cholinergic receptor, nicotinic, beta 2 (neuronal) [Source:HGNC Symbol;Acc:HGNC:1962]	4003.61	-0.328362	0.0345159	0.245784	-0.432283	0.000441773	0.0150168
ENSG00000163346	PBXIP1	pre-B-cell leukemia homeobox interacting protein 1 [Source:HGNC Symbol;Acc:HGNC:21199]	4621.7	0.450082	0.0102556	0.161818	0.722777	2.61154e-06	0.000735888
ENSG00000177628	GBA	glucosidase, beta, acid [Source:HGNC Symbol;Acc:HGNC:4177]	1520.55	-0.273178	0.0106873	0.165139	-0.224288	0.0310729	0.175804
ENSG00000132718	SYT11	synaptotagmin XI [Source:HGNC Symbol;Acc:HGNC:19239]	22858	-0.245598	0.0129632	0.176999	-0.200497	0.0114353	0.0973655
ENSG00000116604	MEF2D	myocyte enhancer factor 2D [Source:HGNC Symbol;Acc:HGNC:6997]	9476.35	-0.312972	0.00647357	0.140997	-0.175318	0.0394734	0.19814
ENSG00000188931	CFAP126	cilia and flagella associated protein 126 [Source:HGNC Symbol;Acc:HGNC:32325]	577.686	-0.204684	0.0496473	0.279546	-0.369536	0.0164774	0.119888
ENSG00000162747	FCGR3B	Fc fragment of IgG, low affinity IIIb, receptor (CD16b) [Source:HGNC Symbol;Acc:HGNC:3620]	8.60768	0.861597	0.0361186	NA	2.30063	0.0126803	NA
ENSG00000152332	UHMK1	U2AF homology motif (UHM) kinase 1 [Source:HGNC Symbol;Acc:HGNC:19683]	6017.51	-0.269571	0.0460593	0.27152	-0.260486	0.0122618	0.100647
ENSG00000271917	RP11-506O24.2		22.0072	0.686754	0.00552395	0.133558	1.22909	0.0359725	NA
ENSG00000143195	ILDR2	immunoglobulin-like domain containing receptor 2 [Source:HGNC Symbol;Acc:HGNC:18131]	997.934	-0.316699	0.0053216	0.133058	-0.366908	0.00529461	0.06302
ENSG00000198842	DUSP27	dual specificity phosphatase 27 (putative) [Source:HGNC Symbol;Acc:HGNC:25034]	103.403	-0.55138	0.000887076	0.0790992	-0.955211	0.00464893	NA
ENSG00000143190	POU2F1	POU class 2 homeobox 1 [Source:HGNC Symbol;Acc:HGNC:9212]	1717.51	0.25456	0.00309721	0.111929	0.344376	0.000393852	0.0139484
ENSG00000143155	TIPRL	TOR signaling pathway regulator [Source:HGNC Symbol;Acc:HGNC:30231]	582.997	-0.290756	0.00209965	0.0993879	-0.251101	0.0220946	0.143626
ENSG00000010165	METTL13	methyltransferase like 13 [Source:HGNC Symbol;Acc:HGNC:24248]	1209.06	-0.195215	0.0417681	0.262852	-0.22364	0.0265836	0.160418
ENSG00000197959	DNM3	dynamin 3 [Source:HGNC Symbol;Acc:HGNC:29125]	6655.53	-0.276988	0.0332205	0.242402	-0.242167	0.00650493	0.0705581
ENSG00000120337	TNFSF18	tumor necrosis factor (ligand) superfamily, member 18 [Source:HGNC Symbol;Acc:HGNC:11932]	18.0843	-0.515846	0.0191962	0.199452	-1.62462	0.0101702	NA
ENSG00000203739	RP11-296O14.3		76.3438	0.336373	0.00134698	0.0875066	0.572787	0.0402001	NA
ENSG00000237249	RP1-102G20.2		4.14432	0.69301	0.0360356	NA	2.0676	0.0467147	NA
ENSG00000227579	RP1-35C21.2		13.733	-0.481582	0.0401813	0.259173	-1.90466	0.00839599	NA
ENSG00000075391	RASAL2	RAS protein activator like 2 [Source:HGNC Symbol;Acc:HGNC:9874]	2520.18	-0.203407	0.0294527	0.231716	-0.193791	0.0478559	0.220045
ENSG00000213058	RP4-765C7.2		9.85337	0.66517	0.00429337	0.123754	1.75725	0.0209572	NA
ENSG00000260938	No Gene Symbol Available		95.1284	0.244444	0.0444502	0.267947	0.664471	0.00252402	0.0410494
ENSG00000229407	RP11-12M5.3		39.8479	-0.3623	0.0169852	0.192267	0.927106	0.0474864	NA
ENSG00000135824	RGS8	regulator of G-protein signaling 8 [Source:HGNC Symbol;Acc:HGNC:16810]	118.066	-0.841089	0.000399285	0.0645646	-1.09418	0.0110478	NA
ENSG00000135838	NPL	N-acetylneuraminate pyruvate lyase (dihydrodipicolinate synthase) [Source:HGNC Symbol;Acc:HGNC:16781]	284.337	0.39103	0.0195334	0.200594	0.655427	0.00130278	0.0275475
ENSG00000116667	C1orf21	chromosome 1 open reading frame 21 [Source:HGNC Symbol;Acc:HGNC:15494]	5908.9	-0.231912	0.0457317	0.270808	-0.140122	0.0386616	0.196006
ENSG00000157181	C1orf27	chromosome 1 open reading frame 27 [Source:HGNC Symbol;Acc:HGNC:24299]	649.779	0.312639	0.00521001	0.132978	0.252711	0.0258354	0.15815
ENSG00000162630	B3GALT2	UDP-Gal:betaGlcNAc beta 1,3-galactosyltransferase, polypeptide 2 [Source:HGNC Symbol;Acc:HGNC:917]	1690.93	-0.336427	0.0148428	0.183084	-0.393105	0.00141574	0.0289903
ENSG00000116852	KIF21B	kinesin family member 21B [Source:HGNC Symbol;Acc:HGNC:29442]	10351.1	-0.252562	0.0252883	0.220955	-0.297735	0.00111832	0.0249496
ENSG00000134375	TIMM17A	translocase of inner mitochondrial membrane 17 homolog A (yeast) [Source:HGNC Symbol;Acc:HGNC:17315]	947.212	-0.193187	0.0410513	0.262153	-0.422864	3.98454e-05	0.00361825
ENSG00000163444	TMEM183A	transmembrane protein 183A [Source:HGNC Symbol;Acc:HGNC:20173]	1424.37	-0.267621	0.0102636	0.161829	-0.220729	0.00441362	0.056699
ENSG00000133048	CHI3L1	chitinase 3-like 1 (cartilage glycoprotein-39) [Source:HGNC Symbol;Acc:HGNC:1932]	1523.33	1.28726	0.00745755	0.147902	1.63282	0.00137875	0.0285029
ENSG00000170382	LRRN2	leucine rich repeat neuronal 2 [Source:HGNC Symbol;Acc:HGNC:16914]	3735.68	-0.28905	0.0217295	0.2097	-0.238289	0.014861	0.112644
ENSG00000136653	No Gene Symbol Available		699.662	-0.353387	0.00716824	0.145806	-0.381397	0.00169779	0.0321108
ENSG00000143473	KCNH1	potassium channel, voltage gated eag related subfamily H, member 1 [Source:HGNC Symbol;Acc:HGNC:6250]	551.119	-0.446445	0.0293897	0.231533	-0.698424	0.0126381	0.102341
ENSG00000117650	NEK2	NIMA-related kinase 2 [Source:HGNC Symbol;Acc:HGNC:7745]	28.2828	-0.438003	0.0221423	0.210456	-1.12077	0.00277109	NA
ENSG00000123684	LPGAT1	lysophosphatidylglycerol acyltransferase 1 [Source:HGNC Symbol;Acc:HGNC:28985]	3107.22	-0.298258	0.0107868	0.165706	-0.172393	0.0221058	0.143627
ENSG00000250536	ABHD17AP3	abhydrolase domain containing 17A pseudogene 3 [Source:HGNC Symbol;Acc:HGNC:34041]	7.65715	0.614033	0.0442668	NA	-2.14381	0.0341744	NA
ENSG00000082482	KCNK2	potassium channel, two pore domain subfamily K, member 2 [Source:HGNC Symbol;Acc:HGNC:6277]	376.46	-0.303557	0.0386236	0.25564	-0.5127	0.001567	0.0306819
ENSG00000116141	MARK1	MAP/microtubule affinity-regulating kinase 1 [Source:HGNC Symbol;Acc:HGNC:6896]	1391.79	-0.248183	0.0125067	0.175292	-0.306023	6.29157e-05	0.00471395
ENSG00000143819	EPHX1	epoxide hydrolase 1, microsomal (xenobiotic) [Source:HGNC Symbol;Acc:HGNC:3401]	2455.25	0.418616	0.00745093	0.147902	0.723186	5.65285e-06	0.0012212
ENSG00000203685	C1orf95	chromosome 1 open reading frame 95 [Source:HGNC Symbol;Acc:HGNC:30491]	14845.1	-0.410782	0.0018502	0.0962146	-0.25408	0.018937	0.130495
ENSG00000135744	AGT	angiotensinogen (serpin peptidase inhibitor, clade A, member 8) [Source:HGNC Symbol;Acc:HGNC:333]	4736.97	0.632627	0.00523605	0.133004	0.850175	9.34546e-05	0.00611797
ENSG00000135750	KCNK1	potassium channel, two pore domain subfamily K, member 1 [Source:HGNC Symbol;Acc:HGNC:6272]	2148.15	-0.267993	0.0257626	0.22138	-0.471615	7.23156e-06	0.00135849
ENSG00000173726	TOMM20	translocase of outer mitochondrial membrane 20 homolog (yeast) [Source:HGNC Symbol;Acc:HGNC:20947]	9557.9	-0.241419	0.040375	0.259939	-0.185911	0.0159627	0.117562
ENSG00000168243	GNG4	guanine nucleotide binding protein (G protein), gamma 4 [Source:HGNC Symbol;Acc:HGNC:4407]	2647.35	-0.513731	4.52684e-06	0.013472	-0.236654	0.0245979	0.154103
ENSG00000180875	GREM2	gremlin 2, DAN family BMP antagonist [Source:HGNC Symbol;Acc:HGNC:17655]	844.94	-0.320639	0.0260046	0.222186	-0.559213	0.000284152	0.0120142
ENSG00000054277	OPN3	opsin 3 [Source:HGNC Symbol;Acc:HGNC:14007]	341.509	-0.388009	0.0190101	0.198871	-0.514604	0.0320468	0.178129
ENSG00000180287	PLD5	phospholipase D family, member 5 [Source:HGNC Symbol;Acc:HGNC:26879]	422.909	-0.209783	0.0139992	0.181034	-0.250819	0.0443078	0.210991
ENSG00000224727	FCF1P7	FCF1 pseudogene 7 [Source:HGNC Symbol;Acc:HGNC:44619]	26.7684	0.730625	0.00019256	0.049032	0.783502	0.0110207	NA
ENSG00000236031	RP11-269F20.1		23.8591	0.483132	0.0112893	0.167828	0.88925	0.0367605	NA
ENSG00000035687	ADSS	adenylosuccinate synthase [Source:HGNC Symbol;Acc:HGNC:292]	1119.98	-0.210922	0.0219164	0.210204	-0.202507	0.0460151	0.215402
ENSG00000227953	LINC01341	long intergenic non-protein coding RNA 1341 [Source:HGNC Symbol;Acc:HGNC:49457]	61.4012	0.375465	0.0253857	0.220955	0.711861	0.0435116	NA
ENSG00000197067	OR2T32P	olfactory receptor, family 2, subfamily T, member 32 pseudogene [Source:HGNC Symbol;Acc:HGNC:31254]	7.86571	0.865792	0.000692544	NA	1.14803	0.04823	NA
ENSG00000266949	No Gene Symbol Available		20.0291	-0.5353	0.0418536	0.262962	-0.96046	0.049914	NA
ENSG00000226277	AC105393.2		10.837	-0.772789	0.0107937	0.165706	-2.64564	0.00771156	NA
ENSG00000182551	ADI1	acireductone dioxygenase 1 [Source:HGNC Symbol;Acc:HGNC:30576]	759.628	0.249509	0.00189535	0.0970588	0.282344	0.021174	0.139736
ENSG00000223884	AC019048.1		13.7196	0.467352	0.0432034	0.266227	1.65414	0.00796901	NA
ENSG00000236790	LINC00299	long intergenic non-protein coding RNA 299 [Source:HGNC Symbol;Acc:HGNC:27940]	130.763	0.599745	2.52251e-05	0.0191521	0.758696	0.00632485	0.0694769
ENSG00000162975	KCNF1	potassium channel, voltage gated modifier subfamily F, member 1 [Source:HGNC Symbol;Acc:HGNC:6246]	4995.11	-0.314415	0.00647883	0.140997	-0.300183	0.00291111	0.0447566
ENSG00000150873	C2orf50	chromosome 2 open reading frame 50 [Source:HGNC Symbol;Acc:HGNC:26324]	151.634	-0.395773	0.000289674	0.0599589	-0.675359	0.0232858	NA
ENSG00000169006	NTSR2	neurotensin receptor 2 [Source:HGNC Symbol;Acc:HGNC:8040]	975.888	0.429627	0.0481503	0.276693	0.701299	0.00194727	0.035154
ENSG00000134324	LPIN1	lipin 1 [Source:HGNC Symbol;Acc:HGNC:13345]	2775.65	0.174268	0.00253699	0.104271	0.228625	0.00655293	0.0708416
ENSG00000197872	FAM49A	family with sequence similarity 49, member A [Source:HGNC Symbol;Acc:HGNC:25373]	5604.77	-0.339361	0.012179	0.173509	-0.213398	0.00504977	0.061182
ENSG00000170745	KCNS3	potassium voltage-gated channel, modifier subfamily S, member 3 [Source:HGNC Symbol;Acc:HGNC:6302]	227.246	-0.399884	0.00400838	0.1213	-0.762136	0.000230299	0.0105856
ENSG00000068697	LAPTM4A	lysosomal protein transmembrane 4 alpha [Source:HGNC Symbol;Acc:HGNC:6924]	1150.16	0.168177	0.0273192	0.224232	0.192036	0.0397236	0.198725
ENSG00000084731	KIF3C	kinesin family member 3C [Source:HGNC Symbol;Acc:HGNC:6321]	25156.6	-0.313683	0.0264429	0.222186	-0.295668	0.000131119	0.00748704
ENSG00000084754	HADHA	hydroxyacyl-CoA dehydrogenase/3-ketoacyl-CoA thiolase/enoyl-CoA hydratase (trifunctional protein), alpha subunit [Source:HGNC Symbol;Acc:HGNC:4801]	2659.53	0.211326	0.00832378	0.151642	0.21855	0.0104787	0.0928316
ENSG00000138029	HADHB	hydroxyacyl-CoA dehydrogenase/3-ketoacyl-CoA thiolase/enoyl-CoA hydratase (trifunctional protein), beta subunit [Source:HGNC Symbol;Acc:HGNC:4803]	1947.35	0.332126	0.0183684	0.196862	0.265342	0.0331389	0.181549
ENSG00000138018	EPT1	ethanolaminephosphotransferase 1 [Source:HGNC Symbol;Acc:HGNC:29361]	2723.97	-0.274728	0.0361494	0.24955	-0.259784	0.00494377	0.0604314
ENSG00000171303	KCNK3	potassium channel, two pore domain subfamily K, member 3 [Source:HGNC Symbol;Acc:HGNC:6278]	1897.42	-0.21421	0.0245626	0.218731	-0.351422	0.000169121	0.00883929
ENSG00000138028	CGREF1	cell growth regulator with EF-hand domain 1 [Source:HGNC Symbol;Acc:HGNC:16962]	1734.79	-0.230391	0.0260718	0.222186	-0.220375	0.0173059	0.123728
ENSG00000143994	ABHD1	abhydrolase domain containing 1 [Source:HGNC Symbol;Acc:HGNC:17553]	56.4502	0.355242	0.0122882	0.174203	0.843296	0.0311298	NA
ENSG00000213626	LBH	limb bud and heart development [Source:HGNC Symbol;Acc:HGNC:29532]	195.053	-0.481448	0.00208386	0.0993489	-0.987347	2.18652e-05	0.00260015
ENSG00000205221	VIT	vitrin [Source:HGNC Symbol;Acc:HGNC:12697]	64.8441	-0.46686	0.00149575	0.0905296	-0.85235	0.0199761	NA
ENSG00000138079	SLC3A1	solute carrier family 3 (amino acid transporter heavy chain), member 1 [Source:HGNC Symbol;Acc:HGNC:11025]	56.4325	0.402957	0.0103705	0.162619	0.610953	0.0290659	NA
ENSG00000138078	PREPL	prolyl endopeptidase-like [Source:HGNC Symbol;Acc:HGNC:30228]	13522.1	-0.230042	0.0407105	0.26103	-0.206434	0.01173	0.0984301
ENSG00000171132	PRKCE	protein kinase C, epsilon [Source:HGNC Symbol;Acc:HGNC:9401]	7583.3	-0.345061	0.0180135	0.195502	-0.319837	0.000863202	0.0212312
ENSG00000180398	MCFD2	multiple coagulation factor deficiency 2 [Source:HGNC Symbol;Acc:HGNC:18451]	4026.27	-0.208398	0.0446898	0.268886	-0.178984	0.0148627	0.112644
ENSG00000269563	No Gene Symbol Available		18.441	0.442189	0.00546151	0.133558	1.59711	0.00516226	NA
ENSG00000237887	RPL23AP32	ribosomal protein L23a pseudogene 32 [Source:HGNC Symbol;Acc:HGNC:25345]	52.6174	0.683573	0.00116023	0.0838397	0.909596	0.00851001	NA
ENSG00000170264	FAM161A	family with sequence similarity 161, member A [Source:HGNC Symbol;Acc:HGNC:25808]	551.57	0.17372	0.0116663	0.17014	0.296061	0.0111488	0.0960841
ENSG00000075340	ADD2	adducin 2 (beta) [Source:HGNC Symbol;Acc:HGNC:244]	11910.1	-0.234956	0.0489858	0.278526	-0.147843	0.0425184	0.206259
ENSG00000163013	FBXO41	F-box protein 41 [Source:HGNC Symbol;Acc:HGNC:29409]	21535.3	-0.323929	0.0332019	0.242402	-0.306496	0.000556816	0.0169603
ENSG00000135637	CCDC142	coiled-coil domain containing 142 [Source:HGNC Symbol;Acc:HGNC:25889]	356.52	0.174643	0.0461367	0.271682	0.540713	0.00162038	0.0313482
ENSG00000115282	TTC31	tetratricopeptide repeat domain 31 [Source:HGNC Symbol;Acc:HGNC:25759]	319.624	0.195304	0.022263	0.210456	0.456129	0.00503364	0.061149
ENSG00000115459	ELMOD3	ELMO/CED-12 domain containing 3 [Source:HGNC Symbol;Acc:HGNC:26158]	557.405	0.158483	0.0281713	0.227817	0.266114	0.0272798	0.163025
ENSG00000168890	TMEM150A	transmembrane protein 150A [Source:HGNC Symbol;Acc:HGNC:24677]	326.829	0.23946	0.012096	0.172879	0.377527	0.0387275	0.196006
ENSG00000168887	C2orf68	chromosome 2 open reading frame 68 [Source:HGNC Symbol;Acc:HGNC:34353]	311.209	0.249346	0.0204696	0.203608	0.401277	0.00848149	0.0816769
ENSG00000132300	PTCD3	pentatricopeptide repeat domain 3 [Source:HGNC Symbol;Acc:HGNC:24717]	2021.75	0.146826	0.0135859	0.179147	0.222041	0.0110659	0.0955842
ENSG00000172086	KRCC1	lysine-rich coiled-coil 1 [Source:HGNC Symbol;Acc:HGNC:28039]	271.293	0.305078	0.00830863	0.151642	0.389399	0.0153602	0.114556
ENSG00000114988	LMAN2L	lectin, mannose-binding 2-like [Source:HGNC Symbol;Acc:HGNC:19263]	400.86	0.200018	0.00729653	0.146946	0.329923	0.0244713	0.15368
ENSG00000040933	INPP4A	inositol polyphosphate-4-phosphatase type I A [Source:HGNC Symbol;Acc:HGNC:6074]	5846.35	-0.298366	0.0074435	0.147902	-0.160271	0.0355647	0.187741
ENSG00000135951	TSGA10	testis specific, 10 [Source:HGNC Symbol;Acc:HGNC:14927]	303.792	0.244394	0.0335032	0.242754	0.343371	0.0267334	0.161227
ENSG00000170500	LONRF2	LON peptidase N-terminal domain and ring finger 2 [Source:HGNC Symbol;Acc:HGNC:24788]	13093.1	-0.255628	0.027811	0.226257	-0.156352	0.043956	0.210165
ENSG00000233639	LINC01158	long intergenic non-protein coding RNA 1158 [Source:HGNC Symbol;Acc:HGNC:49513]	94.0483	0.262035	0.0430555	0.265685	0.424569	0.018233	0.127927
ENSG00000198075	SULT1C4	sulfotransferase family, cytosolic, 1C, member 4 [Source:HGNC Symbol;Acc:HGNC:11457]	152.37	0.385421	0.0290483	0.230648	0.710688	0.00539163	0.0636487
ENSG00000144152	FBLN7	fibulin 7 [Source:HGNC Symbol;Acc:HGNC:26740]	444.96	-0.427128	0.0427198	0.265016	-0.393208	0.0313543	0.176625
ENSG00000115091	ACTR3	ARP3 actin-related protein 3 homolog (yeast) [Source:HGNC Symbol;Acc:HGNC:170]	3085.42	-0.176952	0.0318525	0.23863	-0.186055	0.00722156	0.0742315
ENSG00000175497	DPP10	dipeptidyl-peptidase 10 (non-functional) [Source:HGNC Symbol;Acc:HGNC:20823]	2127.58	-0.269106	0.0326506	0.241022	-0.347734	0.000148514	0.00805747
ENSG00000144227	NXPH2	neurexophilin 2 [Source:HGNC Symbol;Acc:HGNC:8076]	115.022	-0.694181	0.000661625	0.0762107	-0.974362	0.00545915	NA
ENSG00000153234	NR4A2	nuclear receptor subfamily 4, group A, member 2 [Source:HGNC Symbol;Acc:HGNC:7981]	720.863	-0.639128	0.000690991	0.0762107	-0.90928	6.15058e-05	0.00466221
ENSG00000226266	AC009961.3		41.3168	0.427324	0.00589243	0.136596	0.784112	0.0215773	NA
ENSG00000144290	SLC4A10	solute carrier family 4, sodium bicarbonate transporter, member 10 [Source:HGNC Symbol;Acc:HGNC:13811]	4958.67	-0.340236	0.024911	0.219863	-0.264545	0.0401665	0.199643
ENSG00000172292	CERS6	ceramide synthase 6 [Source:HGNC Symbol;Acc:HGNC:23826]	1229.9	-0.592197	0.000955275	0.0792592	-0.630822	0.000120746	0.00718658
ENSG00000128683	GAD1	glutamate decarboxylase 1 (brain, 67kDa) [Source:HGNC Symbol;Acc:HGNC:4092]	5544.01	-0.523026	0.000699332	0.0762107	-0.389257	0.00137089	0.0284829
ENSG00000144355	DLX1	distal-less homeobox 1 [Source:HGNC Symbol;Acc:HGNC:2914]	494.08	-0.352094	0.00345512	0.116641	-0.318177	0.0202053	0.136207
ENSG00000138433	CIR1	corepressor interacting with RBPJ, 1 [Source:HGNC Symbol;Acc:HGNC:24217]	898.822	0.213749	0.00329716	0.114939	0.192521	0.0359739	0.188478
ENSG00000271825	RP11-337N6.2		30.539	0.498299	0.00380134	0.120455	0.690505	0.0364307	NA
ENSG00000144369	FAM171B	family with sequence similarity 171, member B [Source:HGNC Symbol;Acc:HGNC:29412]	6099.03	-0.224026	0.0278433	0.226437	0.237019	0.0177271	0.125631
ENSG00000115419	GLS	glutaminase [Source:HGNC Symbol;Acc:HGNC:4331]	8629.17	-0.283317	0.0320904	0.239602	-0.296653	0.000464426	0.0151634
ENSG00000144339	TMEFF2	transmembrane protein with EGF-like and two follistatin-like domains 2 [Source:HGNC Symbol;Acc:HGNC:11867]	1841.52	-0.249501	0.0334958	0.242754	-0.240586	0.0126091	0.102341
ENSG00000234919	AC064834.3		1.29555	1.59256	0.0139977	NA	2.03243	0.0089794	NA
ENSG00000196950	SLC39A10	solute carrier family 39 (zinc transporter), member 10 [Source:HGNC Symbol;Acc:HGNC:20861]	6216.9	-0.328847	0.0262046	0.222186	-0.303699	0.00599965	0.0678599
ENSG00000081320	STK17B	serine/threonine kinase 17b [Source:HGNC Symbol;Acc:HGNC:11396]	225.377	0.420438	0.031133	0.237364	1.10309	0.000139039	0.00776693
ENSG00000003402	CFLAR	CASP8 and FADD-like apoptosis regulator [Source:HGNC Symbol;Acc:HGNC:1876]	1662.29	0.231039	0.0423704	0.263866	0.339307	0.00229582	0.0385471
ENSG00000233579	KRT8P15	keratin 8 pseudogene 15 [Source:HGNC Symbol;Acc:HGNC:33367]	206.753	0.610665	0.000368854	0.0645646	0.449197	0.0168863	0.121969
ENSG00000078018	MAP2	microtubule-associated protein 2 [Source:HGNC Symbol;Acc:HGNC:6839]	61523.7	-0.382681	0.0237652	0.215237	-0.383003	7.73703e-06	0.0013996
ENSG00000144406	UNC80	unc-80 homolog (C. elegans) [Source:HGNC Symbol;Acc:HGNC:26582]	7938.12	-0.33286	0.0238791	0.216004	-0.342362	5.59517e-05	0.00457283
ENSG00000115365	LANCL1	LanC lantibiotic synthetase component C-like 1 (bacterial) [Source:HGNC Symbol;Acc:HGNC:6508]	8033.15	-0.258091	0.0275016	0.225312	-0.203531	0.00399175	0.0544835
ENSG00000144583	2021-03-05	membrane-associated ring finger (C3HC4) 4, E3 ubiquitin protein ligase [Source:HGNC Symbol;Acc:HGNC:29269]	1101.07	-0.344158	0.00542722	0.133558	-0.327557	0.0129833	0.103657
ENSG00000188282	RUFY4	RUN and FYVE domain containing 4 [Source:HGNC Symbol;Acc:HGNC:24804]	12.4449	0.671728	0.00726993	0.146677	2.37235	0.00827249	NA
ENSG00000135926	TMBIM1	transmembrane BAX inhibitor motif containing 1 [Source:HGNC Symbol;Acc:HGNC:23410]	2479.56	0.506536	0.0177378	0.194022	0.772912	0.000261883	0.011391
ENSG00000171450	CDK5R2	cyclin-dependent kinase 5, regulatory subunit 2 (p39) [Source:HGNC Symbol;Acc:HGNC:1776]	4978.88	-0.310419	0.0447818	0.268886	-0.400925	1.73777e-05	0.00220833
ENSG00000054356	PTPRN	protein tyrosine phosphatase, receptor type, N [Source:HGNC Symbol;Acc:HGNC:9676]	24896.7	-0.329021	0.0287366	0.229572	-0.330571	0.000601401	0.0175083
ENSG00000171951	SCG2	secretogranin II [Source:HGNC Symbol;Acc:HGNC:10575]	5221.63	-0.364123	0.000753934	0.077898	-0.189198	0.0200306	0.13558
ENSG00000163273	NPPC	natriuretic peptide C [Source:HGNC Symbol;Acc:HGNC:7941]	38.7521	-0.344218	0.0165264	0.190079	-0.675633	0.0228581	NA
ENSG00000066248	NGEF	neuronal guanine nucleotide exchange factor [Source:HGNC Symbol;Acc:HGNC:7807]	11918.3	-0.288996	0.0271447	0.224004	-0.199726	0.0126418	0.102341
ENSG00000085978	ATG16L1	autophagy related 16-like 1 [Source:HGNC Symbol;Acc:HGNC:21498]	940.134	-0.191325	0.0253749	0.220955	-0.170736	0.0471982	0.21846
ENSG00000085982	USP40	ubiquitin specific peptidase 40 [Source:HGNC Symbol;Acc:HGNC:20069]	762.356	0.298243	0.00783895	0.149929	0.265563	0.0415931	0.203911
ENSG00000132321	IQCA1	IQ motif containing with AAA domain 1 [Source:HGNC Symbol;Acc:HGNC:26195]	804.588	0.43163	0.000562398	0.0749996	0.482507	3.83993e-05	0.00361825
ENSG00000132329	RAMP1	receptor (G protein-coupled) activity modifying protein 1 [Source:HGNC Symbol;Acc:HGNC:9843]	779.807	0.23115	0.0422196	0.263537	0.328946	0.0155991	0.115805
ENSG00000134121	CHL1	cell adhesion molecule L1-like [Source:HGNC Symbol;Acc:HGNC:1939]	9774.18	-0.386596	0.012031	0.172742	-0.269731	0.00563386	0.0653185
ENSG00000134115	CNTN6	contactin 6 [Source:HGNC Symbol;Acc:HGNC:2176]	395.106	-0.393315	0.0329249	0.241787	-0.578178	0.000212114	0.0100344
ENSG00000150995	ITPR1	inositol 1,4,5-trisphosphate receptor, type 1 [Source:HGNC Symbol;Acc:HGNC:6180]	9724.45	-0.308887	0.0452711	0.269957	-0.239538	0.00722888	0.0742478
ENSG00000156959	LHFPL4	lipoma HMGIC fusion partner-like 4 [Source:HGNC Symbol;Acc:HGNC:29568]	801.334	-0.314966	0.0140176	0.181034	-0.509421	0.0189921	0.130723
ENSG00000157087	ATP2B2	ATPase, Ca++ transporting, plasma membrane 2 [Source:HGNC Symbol;Acc:HGNC:815]	21065.9	-0.410398	0.0171164	0.192672	-0.331928	3.3331e-06	0.000852646
ENSG00000157103	SLC6A1	solute carrier family 6 (neurotransmitter transporter), member 1 [Source:HGNC Symbol;Acc:HGNC:11042]	14303	-0.273575	0.0290652	0.230699	-0.188607	0.0132255	0.104785
ENSG00000131386	GALNT15	polypeptide N-acetylgalactosaminyltransferase 15 [Source:HGNC Symbol;Acc:HGNC:21531]	1855.62	0.367985	0.0227519	0.212128	0.283356	0.0317242	0.177398
ENSG00000224822	THRB-IT1	THRB intronic transcript 1 [Source:HGNC Symbol;Acc:HGNC:41390]	40.4224	0.641721	0.00445522	0.124774	0.650363	0.0383564	NA
ENSG00000237838	AC133680.1		3.58389	-0.628958	0.0255203	NA	-2.13721	0.0495071	NA
ENSG00000144645	OSBPL10	oxysterol binding protein-like 10 [Source:HGNC Symbol;Acc:HGNC:16395]	642.822	-0.38531	0.00381161	0.120455	-0.383969	0.00334401	0.048867
ENSG00000163539	CLASP2	cytoplasmic linker associated protein 2 [Source:HGNC Symbol;Acc:HGNC:17078]	9657.39	-0.235416	0.0217146	0.209696	-0.19494	0.0030728	0.0463061
ENSG00000231449	AC097359.2		27.3035	0.769452	0.00170729	0.0930436	1.26298	0.0338306	NA
ENSG00000144677	CTDSPL	CTD (carboxy-terminal domain, RNA polymerase II, polypeptide A) small phosphatase-like [Source:HGNC Symbol;Acc:HGNC:16890]	1729.84	0.214256	0.00602633	0.136924	0.28913	0.000923829	0.0220123
ENSG00000187091	PLCD1	phospholipase C, delta 1 [Source:HGNC Symbol;Acc:HGNC:9060]	767.871	0.525721	0.00137842	0.0887676	0.533949	0.00147534	0.0296946
ENSG00000008226	DLEC1	deleted in lung and esophageal cancer 1 [Source:HGNC Symbol;Acc:HGNC:2899]	92.521	0.370781	0.0205237	0.203874	0.929157	0.0322794	NA
ENSG00000187094	CCK	cholecystokinin [Source:HGNC Symbol;Acc:HGNC:1569]	2139.26	-0.238432	0.0371936	0.25101	-0.208503	0.0249836	0.155841
ENSG00000144791	LIMD1	LIM domains containing 1 [Source:HGNC Symbol;Acc:HGNC:6612]	256.725	0.342616	0.0074098	0.147577	0.47016	0.0320473	0.178129
ENSG00000260236	RP11-708J19.1		115.997	0.34909	0.00563641	0.134167	0.374491	0.0318268	0.177819
ENSG00000178537	SLC25A20	solute carrier family 25 (carnitine/acylcarnitine translocase), member 20 [Source:HGNC Symbol;Acc:HGNC:1421]	213.185	0.313033	0.00208935	0.0993489	0.404406	0.0421448	0.205632
ENSG00000145020	AMT	aminomethyltransferase [Source:HGNC Symbol;Acc:HGNC:473]	552.664	0.254631	0.00920385	0.156857	0.506346	0.00063402	0.0180028
ENSG00000164061	BSN	bassoon presynaptic cytomatrix protein [Source:HGNC Symbol;Acc:HGNC:1117]	32389.3	-0.36824	0.0175363	0.193564	-0.214292	0.00841307	0.0813155
ENSG00000188338	SLC38A3	solute carrier family 38, member 3 [Source:HGNC Symbol;Acc:HGNC:18044]	1487.45	0.33049	0.0301563	0.233994	0.391963	0.0171183	0.122861
ENSG00000088538	DOCK3	dedicator of cytokinesis 3 [Source:HGNC Symbol;Acc:HGNC:2989]	9673.51	-0.322099	0.0118518	0.171155	-0.160649	0.0114279	0.0973655
ENSG00000243989	ACY1	aminoacylase 1 [Source:HGNC Symbol;Acc:HGNC:177]	34.8661	0.399524	0.0120595	0.17281	1.07282	0.0136489	NA
ENSG00000162290	No Gene Symbol Available		1101.72	0.155205	0.0451492	0.269548	0.330974	0.00294625	0.0450225
ENSG00000016391	CHDH	choline dehydrogenase [Source:HGNC Symbol;Acc:HGNC:24288]	1204.12	0.57727	0.00122526	0.0852193	0.676818	0.000101785	0.00655156
ENSG00000056736	IL17RB	interleukin 17 receptor B [Source:HGNC Symbol;Acc:HGNC:18015]	499.424	0.2822	0.0333215	0.242706	0.441166	0.00607847	0.068334
ENSG00000168309	FAM107A	family with sequence similarity 107, member A [Source:HGNC Symbol;Acc:HGNC:30827]	45883.4	0.588056	0.000657053	0.0762107	0.639705	1.08598e-05	0.00175957
ENSG00000163618	CADPS	Ca++-dependent secretion activator [Source:HGNC Symbol;Acc:HGNC:1426]	7412.21	-0.264332	0.0325508	0.240662	-0.220187	0.000358692	0.013322
ENSG00000172340	SUCLG2	succinate-CoA ligase, GDP-forming, beta subunit [Source:HGNC Symbol;Acc:HGNC:11450]	280.347	0.316644	0.0388787	0.256225	0.403187	0.0410995	0.202791
ENSG00000163412	EIF4E3	eukaryotic translation initiation factor 4E family member 3 [Source:HGNC Symbol;Acc:HGNC:31837]	2147.74	-0.252568	0.0105001	0.163579	-0.254004	0.000538887	0.0166311
ENSG00000044524	EPHA3	EPH receptor A3 [Source:HGNC Symbol;Acc:HGNC:3387]	224.664	-0.300644	0.0177324	0.194022	-0.722608	0.000571082	0.017177
ENSG00000154174	TOMM70A	translocase of outer mitochondrial membrane 70 homolog A (S. cerevisiae) [Source:HGNC Symbol;Acc:HGNC:11985]	3621.99	-0.253747	0.0436095	0.266599	-0.217998	0.00295142	0.0450225
ENSG00000239455	RP11-561O4.1		43.5971	0.652171	0.000141338	0.0433858	0.88146	0.0187914	NA
ENSG00000114446	IFT57	intraflagellar transport 57 [Source:HGNC Symbol;Acc:HGNC:17367]	689.999	-0.161048	0.0382172	0.254475	-0.353982	0.000589862	0.0174714
ENSG00000144857	BOC	BOC cell adhesion associated, oncogene regulated [Source:HGNC Symbol;Acc:HGNC:17173]	585.815	0.270948	0.0149924	0.18335	0.608464	0.00403059	0.0547402
ENSG00000114573	ATP6V1A	ATPase, H+ transporting, lysosomal 70kDa, V1 subunit A [Source:HGNC Symbol;Acc:HGNC:851]	12595.4	-0.3159	0.0309833	0.237067	-0.361979	0.000278754	0.0119248
ENSG00000178075	GRAMD1C	GRAM domain containing 1C [Source:HGNC Symbol;Acc:HGNC:25252]	317.049	0.473568	0.0165542	0.190111	0.782427	0.000223801	0.0103975
ENSG00000259976	RP11-553L6.5		780.936	0.439726	0.00399201	0.1213	0.396052	0.013054	0.104068
ENSG00000181722	ZBTB20	zinc finger and BTB domain containing 20 [Source:HGNC Symbol;Acc:HGNC:13503]	1799.08	0.385447	0.0195514	0.200594	0.513322	0.0113895	0.0972943
ENSG00000082701	GSK3B	glycogen synthase kinase 3 beta [Source:HGNC Symbol;Acc:HGNC:4617]	3903.88	-0.284108	0.0184097	0.197091	-0.192838	0.0236052	0.149945
ENSG00000114013	CD86	CD86 molecule [Source:HGNC Symbol;Acc:HGNC:1705]	28.1652	-0.635281	0.047536	0.275233	-1.33678	0.0148096	NA
ENSG00000144908	ALDH1L1	aldehyde dehydrogenase 1 family, member L1 [Source:HGNC Symbol;Acc:HGNC:3978]	2017.53	0.541298	0.0319372	0.238941	1.14576	1.99644e-06	0.000679279
ENSG00000163884	KLF15	Kruppel-like factor 15 [Source:HGNC Symbol;Acc:HGNC:14536]	631.099	0.517826	0.0198877	0.201719	0.990017	3.88758e-05	0.00361825
ENSG00000250608	RP11-933H2.4		43.7899	0.460306	0.00411068	0.121848	0.775768	0.03099	NA
ENSG00000051382	PIK3CB	phosphatidylinositol-4,5-bisphosphate 3-kinase, catalytic subunit beta [Source:HGNC Symbol;Acc:HGNC:8976]	2548.57	-0.258554	0.0415736	0.262837	-0.351677	4.6297e-05	0.00402753
ENSG00000188582	PAQR9	progestin and adipoQ receptor family member IX [Source:HGNC Symbol;Acc:HGNC:30131]	92.6016	-0.449017	0.00160049	0.0911458	-0.675373	0.0176087	NA
ENSG00000181804	SLC9A9	solute carrier family 9, subfamily A (NHE9, cation proton antiporter 9), member 9 [Source:HGNC Symbol;Acc:HGNC:20653]	329.318	0.366737	0.0110012	0.167153	0.441949	0.0165928	0.120433
ENSG00000114698	PLSCR4	phospholipid scramblase 4 [Source:HGNC Symbol;Acc:HGNC:16497]	737.64	0.507932	0.0153321	0.185501	0.609901	0.00166925	0.0319599
ENSG00000047457	CP	ceruloplasmin (ferroxidase) [Source:HGNC Symbol;Acc:HGNC:2295]	209.183	1.36979	0.0224962	0.211437	2.31311	4.54916e-06	NA
ENSG00000241732	No Gene Symbol Available		180.41	0.466999	0.0378746	0.253562	0.659025	0.0127327	0.102701
ENSG00000243069	ARHGEF26-AS1	ARHGEF26 antisense RNA 1 [Source:HGNC Symbol;Acc:HGNC:41048]	437.53	0.407509	0.0112646	0.167704	0.372081	0.0267811	0.161384
ENSG00000114790	ARHGEF26	Rho guanine nucleotide exchange factor (GEF) 26 [Source:HGNC Symbol;Acc:HGNC:24490]	713.503	0.43629	0.0353614	0.248525	1.0268	1.84772e-06	0.0006473
ENSG00000169282	KCNAB1	potassium channel, voltage gated subfamily A regulatory beta subunit 1 [Source:HGNC Symbol;Acc:HGNC:6228]	2046.83	-0.254461	0.0322049	0.239999	-0.265077	0.00370446	0.0519667
ENSG00000272990	RP11-305K5.1		62.9718	0.296053	0.0271574	0.224004	0.571407	0.0495298	NA
ENSG00000180044	C3orf80	chromosome 3 open reading frame 80 [Source:HGNC Symbol;Acc:HGNC:40048]	530.364	-0.485932	0.00513419	0.131946	-0.440501	0.038113	0.194896
ENSG00000244405	ETV5	ets variant 5 [Source:HGNC Symbol;Acc:HGNC:3494]	2407.99	-0.380044	0.0046366	0.127297	-0.25232	0.00944035	0.0874759
ENSG00000157005	SST	somatostatin [Source:HGNC Symbol;Acc:HGNC:11329]	898.487	-0.834938	7.625e-06	0.013472	-0.422811	0.0206824	0.138084
ENSG00000188729	OSTN	osteocrin [Source:HGNC Symbol;Acc:HGNC:29961]	120.533	-0.575345	0.00118814	0.0843614	-0.633962	0.0156632	NA
ENSG00000127418	FGFRL1	fibroblast growth factor receptor-like 1 [Source:HGNC Symbol;Acc:HGNC:3693]	2766.44	0.550195	0.0397672	0.257979	0.751838	0.000684895	0.0185724
ENSG00000251148	RP11-478C1.7		23.5118	0.43001	0.0345113	0.245784	1.19633	0.0100031	NA
ENSG00000239247	RN7SL589P	RNA, 7SL, cytoplasmic 589, pseudogene [Source:HGNC Symbol;Acc:HGNC:46605]	72.1678	0.676977	0.00730539	0.14699	0.523457	0.0492111	NA
ENSG00000145147	SLIT2	slit guidance ligand 2 [Source:HGNC Symbol;Acc:HGNC:11086]	1653.65	-0.384838	0.00568232	0.134737	-0.200499	0.0324131	0.179321
ENSG00000152990	ADGRA3	adhesion G protein-coupled receptor A3 [Source:HGNC Symbol;Acc:HGNC:13839]	1008.81	0.415121	0.0425028	0.26441	0.408538	0.0104017	0.092658
ENSG00000014824	SLC30A9	solute carrier family 30 (zinc transporter), member 9 [Source:HGNC Symbol;Acc:HGNC:1329]	2970.19	-0.220867	0.0391718	0.25664	-0.223849	0.00653956	0.0707561
ENSG00000109158	GABRA4	gamma-aminobutyric acid (GABA) A receptor, alpha 4 [Source:HGNC Symbol;Acc:HGNC:4078]	2761.28	-0.403643	0.0097874	0.159662	-0.369785	0.00275317	0.0433058
ENSG00000226950	DANCR	differentiation antagonizing non-protein coding RNA [Source:HGNC Symbol;Acc:HGNC:28964]	600.106	0.193562	0.022596	0.211578	0.257723	0.0234397	0.14952
ENSG00000072201	LNX1	ligand of numb-protein X 1, E3 ubiquitin protein ligase [Source:HGNC Symbol;Acc:HGNC:6657]	1415.08	-0.387556	0.00930577	0.157266	-0.326126	0.00444367	0.0569158
ENSG00000157404	KIT	v-kit Hardy-Zuckerman 4 feline sarcoma viral oncogene homolog [Source:HGNC Symbol;Acc:HGNC:6342]	1208.9	-0.438538	0.00670622	0.142348	-0.272137	0.0147265	0.112021
ENSG00000084093	REST	RE1-silencing transcription factor [Source:HGNC Symbol;Acc:HGNC:9966]	617.862	0.338161	0.0375334	0.252258	0.473906	0.0170195	0.122434
ENSG00000145242	EPHA5	EPH receptor A5 [Source:HGNC Symbol;Acc:HGNC:3389]	1568.29	-0.370685	0.0239812	0.216222	-0.395627	0.00440774	0.056699
ENSG00000132463	GRSF1	G-rich RNA sequence binding factor 1 [Source:HGNC Symbol;Acc:HGNC:4610]	3535.89	-0.185519	0.0450401	0.269159	-0.192544	0.00441261	0.056699
ENSG00000138757	G3BP2	GTPase activating protein (SH3 domain) binding protein 2 [Source:HGNC Symbol;Acc:HGNC:30291]	6784.32	-0.384238	0.00705701	0.144613	-0.249828	0.00917001	0.0858824
ENSG00000186212	SOWAHB	sosondowah ankyrin repeat domain family member B [Source:HGNC Symbol;Acc:HGNC:32958]	578.891	-0.451347	0.0260699	0.222186	-0.435931	0.0262732	0.159634
ENSG00000138759	FRAS1	Fraser extracellular matrix complex subunit 1 [Source:HGNC Symbol;Acc:HGNC:19185]	950.942	-0.322073	0.00484713	0.129216	-0.431389	0.000922295	0.0220123
ENSG00000138772	ANXA3	annexin A3 [Source:HGNC Symbol;Acc:HGNC:541]	141.202	0.405359	0.00856796	0.153441	0.634936	0.0207103	0.138084
ENSG00000138663	COPS4	COP9 signalosome subunit 4 [Source:HGNC Symbol;Acc:HGNC:16702]	1189.36	-0.237968	0.0235623	0.214843	-0.307678	0.000737745	0.0190378
ENSG00000180769	WDFY3-AS2	WDFY3 antisense RNA 2 [Source:HGNC Symbol;Acc:HGNC:21603]	508.091	0.379581	0.00151655	0.0905316	0.443529	0.00560329	0.0651388
ENSG00000163633	C4orf36	chromosome 4 open reading frame 36 [Source:HGNC Symbol;Acc:HGNC:28386]	227.23	0.297321	0.00216538	0.100398	0.389157	0.0440682	0.210314
ENSG00000177432	NAP1L5	nucleosome assembly protein 1-like 5 [Source:HGNC Symbol;Acc:HGNC:19968]	3917.34	-0.253391	0.0311223	0.237364	-0.30547	0.000270698	0.0116185
ENSG00000164024	METAP1	methionyl aminopeptidase 1 [Source:HGNC Symbol;Acc:HGNC:15789]	1081.5	-0.239411	0.0149786	0.18335	-0.220323	0.0119925	0.0995178
ENSG00000164038	SLC9B2	solute carrier family 9, subfamily B (NHA2, cation proton antiporter 2), member 2 [Source:HGNC Symbol;Acc:HGNC:25143]	1519.28	-0.213327	0.0493627	0.279081	-0.333687	0.0001021	0.00655156
ENSG00000164089	ETNPPL	ethanolamine-phosphate phospho-lyase [Source:HGNC Symbol;Acc:HGNC:14404]	2326.99	0.529172	0.0313183	0.237539	0.931021	0.000520194	0.0162868
ENSG00000138660	AP1AR	adaptor-related protein complex 1 associated regulatory protein [Source:HGNC Symbol;Acc:HGNC:28808]	836.11	-0.227169	0.021645	0.209331	-0.423496	0.000204317	0.0098452
ENSG00000241002	RP11-119H12.1		9.29498	0.759729	0.00527782	0.133004	1.35304	0.0193552	NA
ENSG00000145349	CAMK2D	calcium/calmodulin-dependent protein kinase II delta [Source:HGNC Symbol;Acc:HGNC:1462]	3916.92	-0.290935	0.0181166	0.195738	-0.164132	0.0437811	0.20984
ENSG00000138741	TRPC3	transient receptor potential cation channel, subfamily C, member 3 [Source:HGNC Symbol;Acc:HGNC:12335]	108.152	-0.437949	0.00214315	0.0999519	-0.509538	0.0377159	NA
ENSG00000151458	ANKRD50	ankyrin repeat domain 50 [Source:HGNC Symbol;Acc:HGNC:29223]	1352.87	-0.35868	0.00466049	0.127461	-0.327089	0.00715451	0.0740118
ENSG00000151014	NOCT	nocturnin [Source:HGNC Symbol;Acc:HGNC:14254]	222.001	-0.216689	0.0178482	0.194582	0.480652	0.0112249	0.0963561
ENSG00000273247	RP11-83A24.2		284.371	0.30652	0.0119101	0.171662	0.372791	0.0091766	0.0858824
ENSG00000109436	TBC1D9	TBC1 domain family, member 9 (with GRAM domain) [Source:HGNC Symbol;Acc:HGNC:21710]	2844.37	-0.410013	0.00825716	0.151642	-0.410009	9.27605e-06	0.00156151
ENSG00000238721	RNU7-194P	RNA, U7 small nuclear 194 pseudogene [Source:HGNC Symbol;Acc:HGNC:45728]	3.18716	0.811155	0.0106436	NA	1.59144	0.0261829	NA
ENSG00000171503	ETFDH	electron-transferring-flavoprotein dehydrogenase [Source:HGNC Symbol;Acc:HGNC:3483]	588.721	0.160389	0.0169086	0.191966	0.332883	0.00287077	0.0444045
ENSG00000170088	TMEM192	transmembrane protein 192 [Source:HGNC Symbol;Acc:HGNC:26775]	987.546	0.119272	0.0309972	0.237067	0.326077	0.000683362	0.0185724
ENSG00000129116	PALLD	palladin, cytoskeletal associated protein [Source:HGNC Symbol;Acc:HGNC:17068]	1356.12	0.383669	0.0248087	0.219686	0.538954	0.000333481	0.0129497
ENSG00000137601	NEK1	NIMA-related kinase 1 [Source:HGNC Symbol;Acc:HGNC:7744]	951.472	0.200287	0.0352634	0.248312	0.341322	0.000577242	0.0172799
ENSG00000164104	HMGB2	high mobility group box 2 [Source:HGNC Symbol;Acc:HGNC:5000]	285.497	0.359	0.00225559	0.101775	0.39938	0.00440916	0.056699
ENSG00000164106	SCRG1	stimulator of chondrogenesis 1 [Source:HGNC Symbol;Acc:HGNC:17036]	589.545	0.26315	0.0357778	0.249241	0.359728	0.00628268	0.0693073
ENSG00000249106	RP11-806K15.1		73.6113	0.431071	0.00273689	0.107121	0.560004	0.0149126	0.112644
ENSG00000129128	SPCS3	signal peptidase complex subunit 3 [Source:HGNC Symbol;Acc:HGNC:26212]	1884.39	-0.238299	0.00660746	0.141677	-0.21319	0.0115138	0.0975411
ENSG00000038002	AGA	aspartylglucosaminidase [Source:HGNC Symbol;Acc:HGNC:318]	227.548	-0.234576	0.0478265	0.27584	0.333425	0.0468483	0.217651
ENSG00000109762	SNX25	sorting nexin 25 [Source:HGNC Symbol;Acc:HGNC:21883]	728.091	-0.297251	0.00143168	0.0892766	-0.242883	0.0364831	0.190147
ENSG00000251196	RP11-54F2.1		241.833	-0.447872	0.0255264	0.220979	-1.22529	0.00341897	NA
ENSG00000040731	CDH10	cadherin 10, type 2 (T2-cadherin) [Source:HGNC Symbol;Acc:HGNC:1749]	1674.64	-0.212665	0.035609	0.248773	-0.228576	0.0137437	0.107252
ENSG00000113387	SUB1	SUB1 homolog, transcriptional regulator [Source:HGNC Symbol;Acc:HGNC:19985]	4235.43	-0.324487	0.00642649	0.140916	-0.18171	0.0253263	0.156409
ENSG00000113569	NUP155	nucleoporin 155kDa [Source:HGNC Symbol;Acc:HGNC:8063]	677.37	-0.204003	0.00872604	0.154878	0.277037	0.0123227	0.100965
ENSG00000249779	RP11-447H19.3		44.2886	0.51534	0.00999085	0.160266	1.12026	0.00282778	NA
ENSG00000112972	HMGCS1	3-hydroxy-3-methylglutaryl-CoA synthase 1 (soluble) [Source:HGNC Symbol;Acc:HGNC:5007]	3891.19	-0.294734	0.0182015	0.196022	-0.378529	0.00217732	0.0373842
ENSG00000112996	MRPS30	mitochondrial ribosomal protein S30 [Source:HGNC Symbol;Acc:HGNC:8769]	1216.09	-0.250862	0.0125517	0.175292	-0.183435	0.0356758	0.187955
ENSG00000164588	HCN1	hyperpolarization activated cyclic nucleotide gated potassium channel 1 [Source:HGNC Symbol;Acc:HGNC:4845]	2491.04	-0.32482	0.0327778	0.241392	-0.306945	0.00990727	0.0904352
ENSG00000250422	RP11-484L7.1		26.5508	0.589751	0.021774	0.209813	0.612932	0.0496	0.225111
ENSG00000152932	RAB3C	RAB3C, member RAS oncogene family [Source:HGNC Symbol;Acc:HGNC:30269]	10671.2	-0.419391	0.0370362	0.250894	-0.388811	0.00295241	0.0450225
ENSG00000197860	SGTB	small glutamine-rich tetratricopeptide repeat (TPR)-containing, beta [Source:HGNC Symbol;Acc:HGNC:23567]	3440.11	-0.27292	0.0463768	0.272261	-0.29118	0.00153355	0.0303689
ENSG00000131844	MCCC2	methylcrotonoyl-CoA carboxylase 2 (beta) [Source:HGNC Symbol;Acc:HGNC:6937]	835.456	0.188489	0.0416346	0.262852	0.387578	0.000179004	0.00913486
ENSG00000145708	CRHBP	corticotropin releasing hormone binding protein [Source:HGNC Symbol;Acc:HGNC:2356]	496.1	-0.690334	1.18996e-05	0.0141866	-0.533993	0.0129643	0.103657
ENSG00000247572	CKMT2-AS1	CKMT2 antisense RNA 1 [Source:HGNC Symbol;Acc:HGNC:48997]	229.576	0.219934	0.0268533	0.223004	0.440647	0.0137204	0.107134
ENSG00000145681	HAPLN1	hyaluronan and proteoglycan link protein 1 [Source:HGNC Symbol;Acc:HGNC:2380]	229.621	-0.306892	0.0334591	0.242754	-0.354967	0.0366862	0.190592
ENSG00000164292	RHOBTB3	Rho-related BTB domain containing 3 [Source:HGNC Symbol;Acc:HGNC:18757]	3894.57	0.544011	0.00126555	0.0862641	0.694462	1.47665e-06	0.000569456
ENSG00000175426	PCSK1	proprotein convertase subtilisin/kexin type 1 [Source:HGNC Symbol;Acc:HGNC:8743]	3005.41	-0.593474	0.00309609	0.111929	-0.44645	0.000754449	0.0193264
ENSG00000145730	PAM	peptidylglycine alpha-amidating monooxygenase [Source:HGNC Symbol;Acc:HGNC:8596]	4235.12	-0.259261	0.0246071	0.218924	-0.215898	0.0148945	0.112644
ENSG00000152495	CAMK4	calcium/calmodulin-dependent protein kinase IV [Source:HGNC Symbol;Acc:HGNC:1464]	3104.2	-0.376219	0.0282003	0.227817	-0.244604	0.0129828	0.103657
ENSG00000155324	GRAMD3	GRAM domain containing 3 [Source:HGNC Symbol;Acc:HGNC:24911]	1228.66	0.494517	0.00079452	0.0785759	0.49049	0.00111711	0.0249496
ENSG00000164904	ALDH7A1	aldehyde dehydrogenase 7 family, member A1 [Source:HGNC Symbol;Acc:HGNC:877]	2555.62	0.437809	0.000351757	0.0633534	0.447816	0.000376298	0.013625
ENSG00000198944	SOWAHA	sosondowah ankyrin repeat domain family member A [Source:HGNC Symbol;Acc:HGNC:27033]	3300.85	-0.306034	0.0471695	0.274576	-0.179446	0.0387935	0.196006
ENSG00000248245	CTB-49A3.2		23.703	0.783673	0.000323654	0.0618095	0.948599	0.0494984	NA
ENSG00000213585	VDAC1	voltage-dependent anion channel 1 [Source:HGNC Symbol;Acc:HGNC:12669]	5009.82	-0.205279	0.0206233	0.204533	-0.195059	0.00134039	0.0280227
ENSG00000177733	HNRNPA0	heterogeneous nuclear ribonucleoprotein A0 [Source:HGNC Symbol;Acc:HGNC:5030]	2414.61	-0.246532	0.00116862	0.0840534	-0.155412	0.0309583	0.175755
ENSG00000120738	EGR1	early growth response 1 [Source:HGNC Symbol;Acc:HGNC:3238]	3878.24	-0.961606	1.66453e-05	0.0161269	-0.816789	0.000155426	0.00834554
ENSG00000242419	PCDHGC4	protocadherin gamma subfamily C, 4 [Source:HGNC Symbol;Acc:HGNC:8717]	618.775	-0.46678	0.00509973	0.131752	-0.571384	0.0454227	0.213554
ENSG00000240764	PCDHGC5	protocadherin gamma subfamily C, 5 [Source:HGNC Symbol;Acc:HGNC:8718]	3468.62	-0.536193	0.00829976	0.151642	-0.488907	0.0113251	0.0968954
ENSG00000187678	SPRY4	sprouty RTK signaling antagonist 4 [Source:HGNC Symbol;Acc:HGNC:15533]	1372.32	-0.256477	0.0428858	0.265303	-0.317035	0.00739732	0.0752854
ENSG00000156475	PPP2R2B	protein phosphatase 2, regulatory subunit B, beta [Source:HGNC Symbol;Acc:HGNC:9305]	4348.66	-0.154616	0.0408671	0.261452	-0.120675	0.031034	0.175804
ENSG00000230551	CTB-89H12.4		485.763	0.284623	0.0257388	0.221375	0.413129	0.000906191	0.0217117
ENSG00000123643	SLC36A1	solute carrier family 36 (proton/amino acid symporter), member 1 [Source:HGNC Symbol;Acc:HGNC:18761]	1280.73	-0.367981	0.0107046	0.165139	-0.443352	0.00305502	0.0460991
ENSG00000155511	GRIA1	glutamate receptor, ionotropic, AMPA 1 [Source:HGNC Symbol;Acc:HGNC:4571]	7166.99	-0.326219	0.0115389	0.169048	-0.165379	0.0320135	0.178129
ENSG00000170214	ADRA1B	adrenoceptor alpha 1B [Source:HGNC Symbol;Acc:HGNC:278]	1308.63	-0.272797	0.0498547	0.279815	-0.497487	0.00152004	0.0302653
ENSG00000120137	PANK3	pantothenate kinase 3 [Source:HGNC Symbol;Acc:HGNC:19365]	2308.84	-0.227597	0.00963773	0.159003	-0.222623	0.0289755	0.169222
ENSG00000113732	ATP6V0E1	ATPase, H+ transporting, lysosomal 9kDa, V0 subunit e1 [Source:HGNC Symbol;Acc:HGNC:863]	408.816	0.339804	0.00482357	0.129054	0.367118	0.00697816	0.0728855
ENSG00000170091	HMP19	HMP19 protein [Source:EntrezGene;Acc:51617]	10093.6	-0.374741	0.00267691	0.106085	-0.145255	0.0427601	0.206812
ENSG00000252202	Y_RNA	Y RNA [Source:RFAM;Acc:RF00019]	16.926	0.431041	0.0400174	0.258803	0.668209	0.0361686	NA
ENSG00000050748	MAPK9	mitogen-activated protein kinase 9 [Source:HGNC Symbol;Acc:HGNC:6886]	8002.3	-0.263318	0.032264	0.240055	-0.267215	0.000126746	0.00733431
ENSG00000198721	ECI2	enoyl-CoA delta isomerase 2 [Source:HGNC Symbol;Acc:HGNC:14601]	215.209	0.367516	0.00366158	0.118525	0.521669	0.000403193	0.0141587
ENSG00000112137	PHACTR1	phosphatase and actin regulator 1 [Source:HGNC Symbol;Acc:HGNC:20990]	3229.48	-0.264229	0.0144914	0.18278	-0.214906	0.00813772	0.0799139
ENSG00000215022	RP1-257A7.4		111.354	0.435925	0.00328954	0.114939	0.749185	0.0172848	NA
ENSG00000180537	RNF182	ring finger protein 182 [Source:HGNC Symbol;Acc:HGNC:28522]	598.653	0.322301	0.0286452	0.229255	0.69847	4.94148e-05	0.00417859
ENSG00000172201	ID4	inhibitor of DNA binding 4, dominant negative helix-loop-helix protein [Source:HGNC Symbol;Acc:HGNC:5363]	891.594	0.415205	0.0457031	0.270808	0.487791	0.0049736	0.060647
ENSG00000214975	PPIAP29	peptidylprolyl isomerase A (cyclophilin A) pseudogene 29 [Source:HGNC Symbol;Acc:HGNC:43021]	22.1494	-1.314	0.000467749	0.0695439	-1.46141	0.0373201	NA
ENSG00000204590	GNL1	guanine nucleotide binding protein-like 1 [Source:HGNC Symbol;Acc:HGNC:4413]	6307.04	-0.173912	0.0264505	0.222186	-0.221507	0.00158799	0.0309993
ENSG00000204520	MICA	MHC class I polypeptide-related sequence A [Source:HGNC Symbol;Acc:HGNC:7090]	131.022	0.286426	0.0316558	0.238284	0.667715	0.00321559	0.0476893
ENSG00000244731	C4A	complement component 4A (Rodgers blood group) [Source:HGNC Symbol;Acc:HGNC:1323]	241.809	0.935178	0.0146128	0.18278	1.21963	0.000549028	NA
ENSG00000224389	C4B	complement component 4B (Chido blood group) [Source:HGNC Symbol;Acc:HGNC:1324]	211.291	0.861291	0.0293519	0.2314	1.28472	0.0102827	NA
ENSG00000213676	ATF6B	activating transcription factor 6 beta [Source:HGNC Symbol;Acc:HGNC:2349]	2829.2	0.157508	0.0437813	0.267113	0.20575	0.0211063	0.139729
ENSG00000064999	ANKS1A	ankyrin repeat and sterile alpha motif domain containing 1A [Source:HGNC Symbol;Acc:HGNC:20961]	2422.49	-0.196964	0.0306249	0.236059	-0.238446	0.0196938	0.134353
ENSG00000096070	BRPF3	bromodomain and PHD finger containing, 3 [Source:HGNC Symbol;Acc:HGNC:14256]	2942.82	-0.198891	0.00950682	0.158339	-0.206851	0.00982629	0.0898808
ENSG00000112079	STK38	serine/threonine kinase 38 [Source:HGNC Symbol;Acc:HGNC:17847]	368.165	0.268073	0.00584897	0.136392	0.2581	0.00767963	0.0769863
ENSG00000164627	KIF6	kinesin family member 6 [Source:HGNC Symbol;Acc:HGNC:21202]	366.797	0.368933	0.0254824	0.220955	0.499226	0.0444454	0.211198
ENSG00000124701	APOBEC2	apolipoprotein B mRNA editing enzyme, catalytic polypeptide-like 2 [Source:HGNC Symbol;Acc:HGNC:605]	21.6545	0.448088	0.00588107	0.136596	1.82753	0.000524024	NA
ENSG00000112619	PRPH2	peripherin 2 (retinal degeneration, slow) [Source:HGNC Symbol;Acc:HGNC:9942]	240.828	-0.485729	0.00904223	0.156012	-0.543521	0.035311	0.187122
ENSG00000172348	RCAN2	regulator of calcineurin 2 [Source:HGNC Symbol;Acc:HGNC:3041]	9602.19	-0.294464	0.0462848	0.272192	-0.430076	2.95055e-07	0.000294193
ENSG00000112146	FBXO9	F-box protein 9 [Source:HGNC Symbol;Acc:HGNC:13588]	2820.21	-0.287984	0.0192286	0.199478	-0.294458	0.000857596	0.0211736
ENSG00000079841	RIMS1	regulating synaptic membrane exocytosis 1 [Source:HGNC Symbol;Acc:HGNC:17282]	6282.96	-0.288883	0.0383388	0.254668	-0.436177	1.62469e-07	0.000191448
ENSG00000111799	COL12A1	collagen, type XII, alpha 1 [Source:HGNC Symbol;Acc:HGNC:2188]	479.62	-0.2594	0.000703079	0.0762107	-0.444358	0.00190602	0.0346994
ENSG00000196586	MYO6	myosin VI [Source:HGNC Symbol;Acc:HGNC:7605]	2767.86	0.272251	0.0208744	0.205982	0.195967	0.0478767	0.220063
ENSG00000146247	PHIP	pleckstrin homology domain interacting protein [Source:HGNC Symbol;Acc:HGNC:15673]	3679.13	0.186397	0.0174597	0.193564	0.19839	0.0427096	0.2068
ENSG00000118418	HMGN3	high mobility group nucleosomal binding domain 3 [Source:HGNC Symbol;Acc:HGNC:12312]	400.665	0.262093	0.00452586	0.125641	0.222926	0.0389552	0.196321
ENSG00000272008	RP11-393I2.4		137.707	0.239683	0.0396138	0.257931	0.62101	0.0210598	0.139559
ENSG00000118432	CNR1	cannabinoid receptor 1 (brain) [Source:HGNC Symbol;Acc:HGNC:2159]	3808.75	-0.374569	0.0109621	0.167022	-0.2835	0.0201606	0.136173
ENSG00000123545	NDUFAF4	NADH dehydrogenase (ubiquinone) complex I, assembly factor 4 [Source:HGNC Symbol;Acc:HGNC:21034]	1119.68	-0.236927	0.0439851	0.267317	-0.253442	0.00954349	0.0880446
ENSG00000146267	FAXC	failed axon connections homolog [Source:HGNC Symbol;Acc:HGNC:20742]	2072.89	-0.300775	0.0448765	0.268886	-0.279244	0.004565	0.0577538
ENSG00000085382	HACE1	HECT domain and ankyrin repeat containing E3 ubiquitin protein ligase 1 [Source:HGNC Symbol;Acc:HGNC:21033]	1095.78	-0.157725	0.0478611	0.275939	-0.263343	0.0421829	0.205632
ENSG00000056972	TRAF3IP2	TRAF3 interacting protein 2 [Source:HGNC Symbol;Acc:HGNC:1343]	387.704	0.461917	0.00591272	0.136596	0.440162	0.0316385	0.177208
ENSG00000187189	TSPYL4	TSPY-like 4 [Source:HGNC Symbol;Acc:HGNC:21559]	9712.86	-0.301624	0.007189	0.145806	-0.219897	0.00650467	0.0705581
ENSG00000111907	TPD52L1	tumor protein D52-like 1 [Source:HGNC Symbol;Acc:HGNC:12006]	762.461	0.506295	0.00305316	0.111929	0.783929	1.27096e-05	0.0018956
ENSG00000227945	RP11-103C16.2		15.8576	0.779579	0.00200729	0.0981624	1.45463	0.0017351	NA
ENSG00000112406	HECA	hdc homolog, cell cycle regulator [Source:HGNC Symbol;Acc:HGNC:21041]	1294.57	-0.242479	0.0072871	0.146889	-0.323172	0.000291948	0.0120996
ENSG00000010818	HIVEP2	human immunodeficiency virus type I enhancer binding protein 2 [Source:HGNC Symbol;Acc:HGNC:4921]	6745.04	-0.367503	0.00993323	0.159892	-0.286768	0.00173148	0.0325268
ENSG00000227748	RP11-497D6.3		9.13693	0.629455	0.0203874	0.20322	1.32633	0.0395254	NA
ENSG00000164506	STXBP5	syntaxin binding protein 5 (tomosyn) [Source:HGNC Symbol;Acc:HGNC:19665]	1999.64	-0.430686	0.0160355	0.187753	-0.355798	0.0308163	0.175501
ENSG00000055211	GINM1	glycoprotein integral membrane 1 [Source:HGNC Symbol;Acc:HGNC:21074]	708.427	0.157765	0.0305642	0.235758	0.222286	0.0330837	0.181399
ENSG00000198729	PPP1R14C	protein phosphatase 1, regulatory (inhibitor) subunit 14C [Source:HGNC Symbol;Acc:HGNC:14952]	432.966	-0.382426	0.00193263	0.0974264	-0.36215	0.00467871	0.0586638
ENSG00000146469	VIP	vasoactive intestinal peptide [Source:HGNC Symbol;Acc:HGNC:12693]	380.089	-0.398807	0.0114103	0.168192	-0.318271	0.0453635	0.213353
ENSG00000164691	TAGAP	T-cell activation RhoGTPase activating protein [Source:HGNC Symbol;Acc:HGNC:15669]	65.579	-0.268453	0.0291648	0.230952	-1.89757	4.61085e-06	NA
ENSG00000130368	MAS1	MAS1 proto-oncogene, G protein-coupled receptor [Source:HGNC Symbol;Acc:HGNC:6899]	79.8462	-0.638889	0.0204092	0.203293	-1.95147	0.0227841	NA
ENSG00000223414	LINC00473	long intergenic non-protein coding RNA 473 [Source:HGNC Symbol;Acc:HGNC:21160]	49.4837	-0.460192	0.0164848	0.190079	-0.901663	0.0419396	NA
ENSG00000122584	NXPH1	neurexophilin 1 [Source:HGNC Symbol;Acc:HGNC:20693]	857.611	-0.444349	0.0011067	0.0828269	-0.447882	0.000839214	0.020919
ENSG00000136267	DGKB	diacylglycerol kinase, beta 90kDa [Source:HGNC Symbol;Acc:HGNC:2850]	2821.7	-0.290034	0.0469142	0.273885	-0.258509	0.0195575	0.133635
ENSG00000048052	HDAC9	histone deacetylase 9 [Source:HGNC Symbol;Acc:HGNC:14065]	1520.76	-0.356489	0.00289692	0.110838	-0.239195	0.0241003	0.152162
ENSG00000251993	RNA5SP227	RNA, 5S ribosomal pseudogene 227 [Source:HGNC Symbol;Acc:HGNC:43127]	11.005	0.588965	0.041586	0.26284	0.964963	0.0400333	NA
ENSG00000230042	AK3P3	adenylate kinase 3 pseudogene 3 [Source:HGNC Symbol;Acc:HGNC:39062]	39.5913	0.288847	0.00907472	0.156136	0.884433	0.0217585	NA
ENSG00000122585	NPY	neuropeptide Y [Source:HGNC Symbol;Acc:HGNC:7955]	499.131	-0.54403	0.00759705	0.14835	-0.612849	0.00317275	0.0474295
ENSG00000070882	OSBPL3	oxysterol binding protein-like 3 [Source:HGNC Symbol;Acc:HGNC:16370]	1014.2	-0.337066	0.00511155	0.131823	-0.338952	0.000810481	0.0203594
ENSG00000172115	CYCS	cytochrome c, somatic [Source:HGNC Symbol;Acc:HGNC:19986]	3781.58	-0.174011	0.0475269	0.275233	-0.40369	1.04078e-09	1.34905e-05
ENSG00000240583	AQP1	aquaporin 1 (Colton blood group) [Source:HGNC Symbol;Acc:HGNC:633]	2519.4	0.926688	0.00517026	0.132566	1.05172	3.02245e-06	0.000816188
ENSG00000164610	RP9	retinitis pigmentosa 9 (autosomal dominant) [Source:HGNC Symbol;Acc:HGNC:10288]	128.801	0.221404	0.0137221	0.179398	0.436195	0.00903709	0.0850681
ENSG00000006715	VPS41	vacuolar protein sorting 41 homolog (S. cerevisiae) [Source:HGNC Symbol;Acc:HGNC:12713]	3490.17	-0.193856	0.0241757	0.217179	-0.2056	0.00245522	0.040331
ENSG00000002746	HECW1	HECT, C2 and WW domain containing E3 ubiquitin protein ligase 1 [Source:HGNC Symbol;Acc:HGNC:22195]	2879.06	-0.277138	0.0482324	0.276693	-0.26121	0.00488736	0.0598771
ENSG00000136279	DBNL	drebrin-like [Source:HGNC Symbol;Acc:HGNC:2696]	4591.38	-0.141746	0.0435502	0.266599	-0.11678	0.0459815	0.215322
ENSG00000188730	VWC2	von Willebrand factor C domain containing 2 [Source:HGNC Symbol;Acc:HGNC:30200]	757.731	-0.358248	0.00778004	0.149719	-0.346252	0.00262414	0.0421489
ENSG00000170419	VSTM2A	V-set and transmembrane domain containing 2A [Source:HGNC Symbol;Acc:HGNC:28499]	2048.36	-0.304327	0.0459172	0.271255	-0.247957	0.0328324	0.180558
ENSG00000164776	PHKG1	phosphorylase kinase, gamma 1 (muscle) [Source:HGNC Symbol;Acc:HGNC:8930]	263.795	0.43328	0.00953477	0.158339	0.623429	0.00813668	0.0799139
ENSG00000228653	HNRNPCP7	heterogeneous nuclear ribonucleoprotein C pseudogene 7 [Source:HGNC Symbol;Acc:HGNC:48818]	40.6929	0.340066	0.0455434	0.270632	0.850537	0.0126711	NA
ENSG00000196715	VKORC1L1	vitamin K epoxide reductase complex, subunit 1-like 1 [Source:HGNC Symbol;Acc:HGNC:21492]	2073.83	-0.256255	0.00299893	0.111929	-0.190239	0.0082212	0.0803862
ENSG00000179406	LINC00174	long intergenic non-protein coding RNA 174 [Source:HGNC Symbol;Acc:HGNC:27788]	348.6	0.32315	0.0314737	0.237948	0.4655	0.00411971	0.0548334
ENSG00000185274	WBSCR17	Williams-Beuren syndrome chromosome region 17 [Source:HGNC Symbol;Acc:HGNC:16347]	11864.7	-0.262663	0.0463826	0.272261	-0.192268	0.0134071	0.105579
ENSG00000196313	POM121	POM121 transmembrane nucleoporin [Source:HGNC Symbol;Acc:HGNC:19702]	1779.97	-0.278271	0.00562755	0.134167	-0.337733	0.00899164	0.0847633
ENSG00000189077	TMEM120A	transmembrane protein 120A [Source:HGNC Symbol;Acc:HGNC:21697]	691.105	0.158488	0.038885	0.256225	0.249423	0.0151238	0.113508
ENSG00000170027	YWHAG	tyrosine 3-monooxygenase/tryptophan 5-monooxygenase activation protein, gamma [Source:HGNC Symbol;Acc:HGNC:12852]	28282.4	-0.290095	0.0137852	0.179631	-0.282032	0.000590432	0.0174714
ENSG00000127951	FGL2	fibrinogen-like 2 [Source:HGNC Symbol;Acc:HGNC:3696]	100.294	-0.452301	0.0388387	0.256225	-0.795861	0.0288928	NA
ENSG00000157259	GATAD1	GATA zinc finger domain containing 1 [Source:HGNC Symbol;Acc:HGNC:29941]	1297.12	0.156316	0.0283445	0.227918	0.249733	0.00176868	0.033034
ENSG00000236197	AC002429.5		81.3446	0.386186	0.0494671	0.279268	0.627569	0.0369297	0.191263
ENSG00000231764	DLX6-AS1	DLX6 antisense RNA 1 [Source:HGNC Symbol;Acc:HGNC:37151]	2111.42	-0.428356	0.0115184	0.169048	-0.328004	0.00441938	0.0567169
ENSG00000006128	TAC1	tachykinin, precursor 1 [Source:HGNC Symbol;Acc:HGNC:11517]	369.759	-0.509605	0.000511203	0.0730624	-0.476179	0.00407722	0.0547858
ENSG00000106236	NPTX2	neuronal pentraxin II [Source:HGNC Symbol;Acc:HGNC:7953]	2966.51	-0.596335	0.00117615	0.0843213	-0.349026	0.0163543	0.119361
ENSG00000198742	SMURF1	SMAD specific E3 ubiquitin protein ligase 1 [Source:HGNC Symbol;Acc:HGNC:16807]	1539.56	-0.205312	0.00418875	0.122903	-0.219152	0.0188786	0.130301
ENSG00000146833	TRIM4	tripartite motif containing 4 [Source:HGNC Symbol;Acc:HGNC:16275]	517.506	0.20095	0.00528356	0.133004	0.283204	0.0320143	0.178129
ENSG00000166925	TSC22D4	TSC22 domain family, member 4 [Source:HGNC Symbol;Acc:HGNC:21696]	3822.7	0.390059	0.0297305	0.232538	0.422987	0.00411887	0.0548334
ENSG00000106367	AP1S1	adaptor-related protein complex 1, sigma 1 subunit [Source:HGNC Symbol;Acc:HGNC:559]	1984.71	-0.258736	0.0189351	0.198612	-0.289238	0.000714497	0.0187995
ENSG00000128564	VGF	VGF nerve growth factor inducible [Source:HGNC Symbol;Acc:HGNC:12684]	5729.13	-0.589272	0.0027008	0.106165	-0.376772	0.00351593	0.0505324
ENSG00000170629	DPY19L2P2	DPY19L2 pseudogene 2 [Source:HGNC Symbol;Acc:HGNC:21764]	692.341	-0.527833	0.00186015	0.0964863	-0.660793	0.00103805	0.0238226
ENSG00000189056	RELN	reelin [Source:HGNC Symbol;Acc:HGNC:9957]	2278.84	-0.555731	0.0228833	0.212663	-0.375133	0.0055672	0.0648546
ENSG00000128536	CDHR3	cadherin-related family member 3 [Source:HGNC Symbol;Acc:HGNC:26308]	326.566	0.202271	0.0319696	0.23905	0.441446	0.00408294	0.0547858
ENSG00000198898	CAPZA2	capping protein (actin filament) muscle Z-line, alpha 2 [Source:HGNC Symbol;Acc:HGNC:1490]	1899.85	-0.207675	0.0239366	0.216216	-0.328832	0.000201334	0.00980126
ENSG00000226636	RP5-1049N15.2		13.2659	0.59721	0.0239399	0.216216	1.23039	0.0110675	NA
ENSG00000234418	RP11-560I19.1		9.80208	0.484057	0.0494089	0.279081	1.4308	0.0132273	NA
ENSG00000128602	SMO	smoothened, frizzled class receptor [Source:HGNC Symbol;Acc:HGNC:11119]	461.105	0.550726	0.0158541	0.187157	0.656246	0.0149082	0.112644
ENSG00000273319	RP11-138A9.2		341.162	0.664933	0.00023153	0.0557508	0.441211	0.0417876	0.204492
ENSG00000225144	AC018643.4		8.50668	0.525683	0.00421192	NA	2.29701	0.00936121	NA
ENSG00000105887	MTPN	myotrophin [Source:HGNC Symbol;Acc:HGNC:15667]	3518.39	-0.453617	0.0026749	0.106085	-0.467334	0.00676442	0.0719282
ENSG00000181072	CHRM2	cholinergic receptor, muscarinic 2 [Source:HGNC Symbol;Acc:HGNC:1951]	232.151	-0.407886	0.0146859	0.182977	-0.456638	0.0412879	0.203175
ENSG00000157680	DGKI	diacylglycerol kinase, iota [Source:HGNC Symbol;Acc:HGNC:2855]	1947.36	-0.439433	0.00113502	0.0832589	-0.331008	0.000444299	0.0150168
ENSG00000261115	TMEM178B	transmembrane protein 178B [Source:HGNC Symbol;Acc:HGNC:44112]	4348.21	-0.294173	0.0447579	0.268886	-0.342973	0.00168402	0.0321108
ENSG00000257093	KIAA1147	KIAA1147 [Source:HGNC Symbol;Acc:HGNC:29472]	3193.42	-0.191201	0.0318789	0.238747	-0.206862	0.04567	0.214475
ENSG00000211772	TRBC2	T cell receptor beta constant 2 [Source:HGNC Symbol;Acc:HGNC:12157]	121.307	-0.300859	0.0248466	0.219686	-0.581286	0.00685565	0.0723398
ENSG00000174469	CNTNAP2	contactin associated protein-like 2 [Source:HGNC Symbol;Acc:HGNC:13830]	6834.65	-0.365526	0.0157867	0.18708	-0.23535	0.00605908	0.0682344
ENSG00000033100	CHPF2	chondroitin polymerizing factor 2 [Source:HGNC Symbol;Acc:HGNC:29270]	1556.77	-0.239315	0.0171341	0.192774	-0.345544	0.0104527	0.0927367
ENSG00000178234	GALNT11	polypeptide N-acetylgalactosaminyltransferase 11 [Source:HGNC Symbol;Acc:HGNC:19875]	2361.41	-0.231208	0.0115259	0.169048	-0.204469	0.00663549	0.0712587
ENSG00000155093	PTPRN2	protein tyrosine phosphatase, receptor type, N polypeptide 2 [Source:HGNC Symbol;Acc:HGNC:9677]	15329.9	-0.330991	0.0133685	0.178322	-0.205865	0.0277349	0.164479
ENSG00000185291	IL3RA	interleukin 3 receptor, alpha (low affinity) [Source:HGNC Symbol;Acc:HGNC:6012]	438.689	0.377997	0.0225332	0.211544	0.469039	0.00635225	0.0697188
ENSG00000101849	TBL1X	transducin (beta)-like 1X-linked [Source:HGNC Symbol;Acc:HGNC:11585]	973.26	0.25643	0.0193798	0.200337	0.506917	8.40643e-05	0.0057653
ENSG00000073464	CLCN4	chloride channel, voltage-sensitive 4 [Source:HGNC Symbol;Acc:HGNC:2022]	5742.23	-0.297691	0.0199807	0.201931	-0.235428	0.00169379	0.0321108
ENSG00000101871	MID1	midline 1 [Source:HGNC Symbol;Acc:HGNC:7095]	415.503	0.288733	0.0356716	0.248814	0.441449	0.00764937	0.0768018
ENSG00000046651	OFD1	oral-facial-digital syndrome 1 [Source:HGNC Symbol;Acc:HGNC:2567]	529.663	0.275754	0.0132139	0.177492	0.340162	0.00596105	0.0676118
ENSG00000101958	GLRA2	glycine receptor, alpha 2 [Source:HGNC Symbol;Acc:HGNC:4327]	306.738	-0.509949	0.000901384	0.0790992	-0.504995	0.00365147	0.0516237
ENSG00000169249	ZRSR2	zinc finger (CCCH type), RNA-binding motif and serine/arginine rich 2 [Source:HGNC Symbol;Acc:HGNC:23019]	287.686	0.272302	0.00954307	0.158352	0.317926	0.00976525	0.0894539
ENSG00000169891	REPS2	RALBP1 associated Eps domain containing 2 [Source:HGNC Symbol;Acc:HGNC:9963]	4497.96	-0.304822	0.0272192	0.224004	-0.282063	0.000737091	0.0190378
ENSG00000177189	RPS6KA3	ribosomal protein S6 kinase, 90kDa, polypeptide 3 [Source:HGNC Symbol;Acc:HGNC:10432]	1640.71	-0.235818	0.0484363	0.277104	-0.339823	0.000292403	0.0120996
ENSG00000004848	ARX	aristaless related homeobox [Source:HGNC Symbol;Acc:HGNC:18060]	738.806	-0.316023	0.0467483	0.273538	-0.297099	0.02853	0.16817
ENSG00000237994	RP1-146A15.1		55.5109	0.444409	0.0286697	0.229305	0.674079	0.032921	NA
ENSG00000147041	SYTL5	synaptotagmin-like 5 [Source:HGNC Symbol;Acc:HGNC:15589]	345.854	-0.542394	0.00081013	0.0790992	-0.475922	0.00648515	0.0705205
ENSG00000147113	CXorf36	chromosome X open reading frame 36 [Source:HGNC Symbol;Acc:HGNC:25866]	556.311	0.323154	0.0330758	0.242402	0.560176	0.0120562	0.0997432
ENSG00000265033	RN7SL262P	RNA, 7SL, cytoplasmic 262, pseudogene [Source:HGNC Symbol;Acc:HGNC:46278]	48.7278	0.417062	0.00444657	0.12469	1.38738	0.0148041	NA
ENSG00000270189	RP11-258C19.7		287.182	0.247454	0.0164524	0.190079	0.251694	0.0457809	0.214771
ENSG00000158423	RIBC1	RIB43A domain with coiled-coils 1 [Source:HGNC Symbol;Acc:HGNC:26537]	25.4698	0.403455	0.00217503	0.100592	1.47253	0.0236201	NA
ENSG00000204271	SPIN3	spindlin family, member 3 [Source:HGNC Symbol;Acc:HGNC:27272]	195.272	-0.219298	0.013677	0.179398	-0.599174	0.00449815	0.057274
ENSG00000082458	DLG3	discs, large homolog 3 (Drosophila) [Source:HGNC Symbol;Acc:HGNC:2902]	3854.07	-0.288979	0.0141557	0.18176	-0.300942	0.00010338	0.00660106
ENSG00000147164	SNX12	sorting nexin 12 [Source:HGNC Symbol;Acc:HGNC:14976]	1585.6	-0.176745	0.0146095	0.18278	-0.274998	0.00100809	0.0234174
ENSG00000204116	CHIC1	cysteine-rich hydrophobic domain 1 [Source:HGNC Symbol;Acc:HGNC:1934]	1508.76	-0.277998	0.0452097	0.269664	-0.26876	0.00332323	0.0486731
ENSG00000072133	RPS6KA6	ribosomal protein S6 kinase, 90kDa, polypeptide 6 [Source:HGNC Symbol;Acc:HGNC:10435]	184.109	-0.413178	0.00674686	0.142617	-0.816769	0.014698	NA
ENSG00000166432	ZMAT1	zinc finger, matrin-type 1 [Source:HGNC Symbol;Acc:HGNC:29377]	1057.62	0.31339	0.00801341	0.150565	0.360243	0.00264064	0.0422567
ENSG00000123562	MORF4L2	mortality factor 4 like 2 [Source:HGNC Symbol;Acc:HGNC:16849]	5428.94	-0.148606	0.0461064	0.271627	-0.137344	0.0116297	0.0979493
ENSG00000068366	ACSL4	acyl-CoA synthetase long-chain family member 4 [Source:HGNC Symbol;Acc:HGNC:3571]	3124.11	-0.304505	0.0213662	0.207964	-0.229644	0.010076	0.0912872
ENSG00000072315	TRPC5	transient receptor potential cation channel, subfamily C, member 5 [Source:HGNC Symbol;Acc:HGNC:12337]	231.654	-0.753371	0.000889946	0.0790992	-0.842984	0.0103847	NA
ENSG00000147251	DOCK11	dedicator of cytokinesis 11 [Source:HGNC Symbol;Acc:HGNC:23483]	162.903	-0.280895	0.0087123	0.154878	-0.677786	0.00234899	0.0390663
ENSG00000203650	LINC01285	long intergenic non-protein coding RNA 1285 [Source:HGNC Symbol;Acc:HGNC:50344]	50.3445	0.325973	0.0279781	0.227135	1.38145	0.00277971	NA
ENSG00000233382	NKAPP1	NFKB activating protein pseudogene 1 [Source:HGNC Symbol;Acc:HGNC:26706]	39.2887	0.241996	0.0367235	0.250473	0.82722	0.0435675	NA
ENSG00000134597	RBMX2	RNA binding motif protein, X-linked 2 [Source:HGNC Symbol;Acc:HGNC:24282]	363.662	0.140999	0.0257139	0.221375	0.260036	0.0138876	0.108115
ENSG00000171004	HS6ST2	heparan sulfate 6-O-sulfotransferase 2 [Source:HGNC Symbol;Acc:HGNC:19133]	580.358	-0.318084	0.0403221	0.259743	-0.383295	0.00624572	0.0692121
ENSG00000196972	SMIM10L2B	small integral membrane protein 10 like 2B [Source:HGNC Symbol;Acc:HGNC:34500]	4211.94	-0.240876	0.0420405	0.263234	-0.166969	0.0484925	0.222106
ENSG00000178947	SMIM10L2A	small integral membrane protein 10 like 2A [Source:HGNC Symbol;Acc:HGNC:34499]	7591.66	-0.287332	0.0186546	0.197919	-0.186425	0.0179699	0.126659
ENSG00000232611	RP11-1114A5.4		242.291	0.357003	0.00719389	0.145806	0.400218	0.0107936	0.0946577
ENSG00000129682	FGF13	fibroblast growth factor 13 [Source:HGNC Symbol;Acc:HGNC:3670]	2188.77	-0.295117	0.0251173	0.220474	-0.350331	6.1196e-05	0.00466221
ENSG00000197620	CXorf40A	chromosome X open reading frame 40A [Source:HGNC Symbol;Acc:HGNC:28089]	210.721	-0.217625	0.0257361	0.221375	-0.343741	0.0443379	0.211057
ENSG00000171044	XKR6	XK, Kell blood group complex subunit-related family, member 6 [Source:HGNC Symbol;Acc:HGNC:27806]	395.538	0.324465	0.000773238	0.0785759	0.487952	0.0390954	0.196874
ENSG00000254936	AF131215.3		20.2551	0.516677	0.0339372	0.244464	0.910256	0.0375234	NA
ENSG00000177710	SLC35G5	solute carrier family 35, member G5 [Source:HGNC Symbol;Acc:HGNC:15546]	18.4792	0.785445	0.00055807	0.0749996	1.09936	0.0317974	NA
ENSG00000154319	FAM167A	family with sequence similarity 167, member A [Source:HGNC Symbol;Acc:HGNC:15549]	1334.32	0.45593	0.0171828	0.193028	0.446576	0.00640409	0.0699325
ENSG00000250305	KIAA1456	KIAA1456 [Source:HGNC Symbol;Acc:HGNC:26725]	902.588	-0.281962	0.00815159	0.151241	-0.230428	0.0305944	0.174698
ENSG00000003989	SLC7A2	solute carrier family 7 (cationic amino acid transporter, y+ system), member 2 [Source:HGNC Symbol;Acc:HGNC:11060]	538.822	0.546178	0.0492139	0.278831	0.727736	0.00780947	0.0778066
ENSG00000179388	EGR3	early growth response 3 [Source:HGNC Symbol;Acc:HGNC:3240]	3129.87	-0.502075	0.00244048	0.103604	-0.27835	0.00983266	0.0898808
ENSG00000008853	RHOBTB2	Rho-related BTB domain containing 2 [Source:HGNC Symbol;Acc:HGNC:18756]	5283.23	-0.248355	0.0311371	0.237364	-0.251534	9.18631e-05	0.00604431
ENSG00000147454	SLC25A37	solute carrier family 25 (mitochondrial iron transporter), member 37 [Source:HGNC Symbol;Acc:HGNC:29786]	662.673	0.184833	0.034779	0.246621	0.311702	0.0158435	0.116893
ENSG00000159167	STC1	stanniocalcin 1 [Source:HGNC Symbol;Acc:HGNC:11373]	67.6976	1.48718	0.0102476	0.161818	1.34435	0.0262714	NA
ENSG00000240694	PNMA2	paraneoplastic Ma antigen 2 [Source:HGNC Symbol;Acc:HGNC:9159]	12024.3	-0.392056	0.00736117	0.14731	-0.349023	0.00156682	0.0306819
ENSG00000253208	RP11-1G11.2		41.0328	0.652431	0.00118669	0.0843614	0.656933	0.0430539	NA
ENSG00000120885	CLU	clusterin [Source:HGNC Symbol;Acc:HGNC:2095]	100356	0.285944	0.0133695	0.178322	0.367472	6.01021e-05	0.00466221
ENSG00000147421	HMBOX1	homeobox containing 1 [Source:HGNC Symbol;Acc:HGNC:26137]	1666.19	0.349049	0.00345202	0.116641	0.334941	0.0487525	0.222695
ENSG00000120875	DUSP4	dual specificity phosphatase 4 [Source:HGNC Symbol;Acc:HGNC:3070]	648.97	-0.511498	0.0111427	0.167704	-0.515787	0.013715	0.107134
ENSG00000169499	PLEKHA2	pleckstrin homology domain containing, family A (phosphoinositide binding specific) member 2 [Source:HGNC Symbol;Acc:HGNC:14336]	1437.13	-0.419481	1.0932e-05	0.0141866	-0.214933	0.0453478	0.213353
ENSG00000029534	ANK1	ankyrin 1, erythrocytic [Source:HGNC Symbol;Acc:HGNC:492]	1444.78	-0.357714	0.0163374	0.189878	-0.379997	0.00395121	0.0541964
ENSG00000082556	OPRK1	opioid receptor, kappa 1 [Source:HGNC Symbol;Acc:HGNC:8154]	565.032	-0.297256	0.0321622	0.239895	0.280088	0.0490489	0.223494
ENSG00000181195	PENK	proenkephalin [Source:HGNC Symbol;Acc:HGNC:8831]	85.1397	-0.343752	0.0418977	0.262962	-0.522163	0.0385027	NA
ENSG00000169122	FAM110B	family with sequence similarity 110, member B [Source:HGNC Symbol;Acc:HGNC:28587]	1049.33	-0.208987	0.00965527	0.159028	-0.191179	0.032023	0.178129
ENSG00000177182	CLVS1	clavesin 1 [Source:HGNC Symbol;Acc:HGNC:23139]	368.085	-0.23878	0.0221746	0.210456	-0.427455	0.0139655	0.10846
ENSG00000147571	CRH	corticotropin releasing hormone [Source:HGNC Symbol;Acc:HGNC:2355]	199.131	-0.560489	0.00692047	0.143565	-0.497518	0.0162919	0.119174
ENSG00000147576	ADHFE1	alcohol dehydrogenase, iron containing, 1 [Source:HGNC Symbol;Acc:HGNC:16354]	441.471	0.450638	0.00452073	0.125641	0.618266	0.000208127	0.00995476
ENSG00000104205	SGK3	serum/glucocorticoid regulated kinase family, member 3 [Source:HGNC Symbol;Acc:HGNC:10812]	208.095	0.399332	0.0218514	0.210057	0.344554	0.044449	0.211198
ENSG00000165084	C8orf34	chromosome 8 open reading frame 34 [Source:HGNC Symbol;Acc:HGNC:30905]	300.63	-0.31935	0.011277	0.167776	-0.406366	0.0179288	0.126438
ENSG00000137573	SULF1	sulfatase 1 [Source:HGNC Symbol;Acc:HGNC:20391]	736.572	-0.570245	0.000717248	0.0762107	-0.361647	0.00447741	0.0571223
ENSG00000104313	EYA1	EYA transcriptional coactivator and phosphatase 1 [Source:HGNC Symbol;Acc:HGNC:3519]	101.181	0.440215	0.0154584	0.186037	0.93437	0.000892435	NA
ENSG00000091656	ZFHX4	zinc finger homeobox 4 [Source:HGNC Symbol;Acc:HGNC:30939]	1115.04	0.331301	0.0293777	0.231521	0.5305	0.000688981	0.0186442
ENSG00000104325	DECR1	2,4-dienoyl CoA reductase 1, mitochondrial [Source:HGNC Symbol;Acc:HGNC:2753]	506.506	0.330945	0.00339738	0.116126	0.360343	0.0126314	0.102341
ENSG00000132541	HRSP12	heat-responsive protein 12 [Source:HGNC Symbol;Acc:HGNC:16897]	563.796	0.347124	0.00173516	0.0934237	0.444819	0.00391069	0.0538686
ENSG00000164924	YWHAZ	tyrosine 3-monooxygenase/tryptophan 5-monooxygenase activation protein, zeta [Source:HGNC Symbol;Acc:HGNC:12855]	23990.6	-0.255145	0.0334737	0.242754	-0.149857	0.0206869	0.138084
ENSG00000104490	NCALD	neurocalcin delta [Source:HGNC Symbol;Acc:HGNC:7655]	6268.31	-0.444176	0.00140805	0.0889475	-0.323111	0.00126272	0.0270088
ENSG00000155096	AZIN1	antizyme inhibitor 1 [Source:HGNC Symbol;Acc:HGNC:16432]	4324.14	-0.213915	0.0186666	0.197951	-0.201587	0.00510159	0.0614051
ENSG00000164794	KCNV1	potassium channel, voltage gated modifier subfamily V, member 1 [Source:HGNC Symbol;Acc:HGNC:18861]	2178.55	-0.359558	0.0476797	0.275233	-0.349018	0.000560021	0.0169603
ENSG00000164761	TNFRSF11B	tumor necrosis factor receptor superfamily, member 11b [Source:HGNC Symbol;Acc:HGNC:11909]	39.7326	0.808329	0.0198777	0.201719	1.14022	0.0422958	NA
ENSG00000132294	EFR3A	EFR3 homolog A [Source:HGNC Symbol;Acc:HGNC:28970]	5094.45	-0.337076	0.012611	0.175485	-0.362724	0.000163232	0.00863598
ENSG00000253248	RP11-149P24.1		22.9521	-0.71214	0.0260774	0.222186	-1.44022	0.0473026	NA
ENSG00000271959	CTD-3064M3.7		23.4759	1.2213	0.00342402	0.116517	1.30668	0.0311824	NA
ENSG00000107249	GLIS3	GLIS family zinc finger 3 [Source:HGNC Symbol;Acc:HGNC:28510]	293.416	0.493319	0.0154013	0.185729	0.858643	0.00206208	0.0361161
ENSG00000106688	SLC1A1	solute carrier family 1 (neuronal/epithelial high affinity glutamate transporter, system Xag), member 1 [Source:HGNC Symbol;Acc:HGNC:10939]	1626.37	-0.209405	0.0384577	0.255229	-0.170924	0.0493432	0.224267
ENSG00000147872	PLIN2	perilipin 2 [Source:HGNC Symbol;Acc:HGNC:248]	235.626	0.415238	0.0187864	0.198195	1.02464	0.000209563	0.00998661
ENSG00000122729	ACO1	aconitase 1, soluble [Source:HGNC Symbol;Acc:HGNC:117]	1023.95	0.207092	0.0347953	0.246621	0.271332	0.0169661	0.122311
ENSG00000230453	ANKRD18B	ankyrin repeat domain 18B [Source:HGNC Symbol;Acc:HGNC:23644]	435.314	0.454988	0.0033086	0.115063	0.339407	0.0423831	0.205988
ENSG00000122733	PHF24	PHD finger protein 24 [Source:HGNC Symbol;Acc:HGNC:29180]	14556.6	-0.316185	0.0222683	0.210456	-0.251966	0.000240927	0.0108645
ENSG00000236083	OR13E1P	olfactory receptor, family 13, subfamily E, member 1 pseudogene [Source:HGNC Symbol;Acc:HGNC:15107]	303.768	-0.369386	0.00323255	0.11403	-0.868777	0.0251186	NA
ENSG00000232815	DUX4L50	double homeobox 4 like 50, pseudogene [Source:HGNC Symbol;Acc:HGNC:51788]	392.497	0.238449	0.0451538	0.269548	0.329118	0.0336255	0.182476
ENSG00000172014	ANKRD20A4	ankyrin repeat domain 20 family, member A4 [Source:HGNC Symbol;Acc:HGNC:31982]	77.926	0.957066	6.79643e-05	0.0301123	0.79001	0.0495704	NA
ENSG00000107242	PIP5K1B	phosphatidylinositol-4-phosphate 5-kinase, type I, beta [Source:HGNC Symbol;Acc:HGNC:8995]	649.621	-0.265144	0.0419313	0.262962	-0.261984	0.0177377	0.125637
ENSG00000239180	Y_RNA	Y RNA [Source:RFAM;Acc:RF00019]	3.45322	0.780702	0.0344708	NA	1.96704	0.0386023	NA
ENSG00000119125	GDA	guanine deaminase [Source:HGNC Symbol;Acc:HGNC:4212]	7611.06	-0.382118	0.0290804	0.230737	-0.220081	0.0261936	0.1594
ENSG00000135018	UBQLN1	ubiquilin 1 [Source:HGNC Symbol;Acc:HGNC:12508]	5479.16	-0.232852	0.0319733	0.23905	-0.25222	0.000411788	0.0143099
ENSG00000165023	DIRAS2	DIRAS family, GTP-binding RAS-like 2 [Source:HGNC Symbol;Acc:HGNC:19323]	11321.2	-0.367464	0.0180625	0.195738	-0.432663	1.82143e-06	0.0006473
ENSG00000199133	MIRLET7D	microRNA let-7d [Source:HGNC Symbol;Acc:HGNC:31481]	1.63789	1.07469	0.0460024	NA	1.94263	0.0433357	NA
ENSG00000175611	LINC00476	long intergenic non-protein coding RNA 476 [Source:HGNC Symbol;Acc:HGNC:27858]	218.01	0.291298	0.0140313	0.181034	0.370142	0.0435441	0.208966
ENSG00000130956	HABP4	hyaluronan binding protein 4 [Source:HGNC Symbol;Acc:HGNC:17062]	3087.11	-0.215886	0.0498211	0.279697	-0.233863	0.0188696	0.130301
ENSG00000119508	NR4A3	nuclear receptor subfamily 4, group A, member 3 [Source:HGNC Symbol;Acc:HGNC:7982]	586.861	-0.758852	9.30451e-05	0.0363924	-0.537897	0.00468539	0.0586638
ENSG00000260230	FRRS1L	ferric-chelate reductase 1-like [Source:HGNC Symbol;Acc:HGNC:1362]	9004.63	-0.234492	0.037023	0.250893	-0.158382	0.0363769	0.189755
ENSG00000070159	PTPN3	protein tyrosine phosphatase, non-receptor type 3 [Source:HGNC Symbol;Acc:HGNC:9655]	759.128	-0.323353	0.0419715	0.263025	-0.357001	0.00404607	0.0547858
ENSG00000136813	KIAA0368	KIAA0368 [Source:HGNC Symbol;Acc:HGNC:29020]	5124.65	-0.224414	0.0185266	0.197317	-0.117865	0.0373075	0.192283
ENSG00000173258	ZNF483	zinc finger protein 483 [Source:HGNC Symbol;Acc:HGNC:23384]	878.483	-0.264021	0.0448324	0.268886	0.533989	0.000345099	0.0130661
ENSG00000106868	SUSD1	sushi domain containing 1 [Source:HGNC Symbol;Acc:HGNC:25413]	477.344	-0.27444	0.0127479	0.176172	-0.490555	0.000181768	0.00920344
ENSG00000119403	PHF19	PHD finger protein 19 [Source:HGNC Symbol;Acc:HGNC:24566]	808.954	0.339256	0.0200926	0.2022	0.531708	0.00505052	0.061182
ENSG00000106852	LHX6	LIM homeobox 6 [Source:HGNC Symbol;Acc:HGNC:21735]	1151.28	-0.482602	0.000585276	0.0749996	-0.318049	0.00833067	0.0809462
ENSG00000136935	GOLGA1	golgin A1 [Source:HGNC Symbol;Acc:HGNC:4424]	758.723	0.0870894	0.0411264	0.262331	0.21077	0.0447765	0.211862
ENSG00000136828	RALGPS1	Ral GEF with PH domain and SH3 binding motif 1 [Source:HGNC Symbol;Acc:HGNC:16851]	2212.27	-0.147073	0.0488458	0.278219	-0.185076	0.0297291	0.171841
ENSG00000167114	SLC27A4	solute carrier family 27 (fatty acid transporter), member 4 [Source:HGNC Symbol;Acc:HGNC:10998]	4064.74	-0.233232	0.0332153	0.242402	-0.247998	0.0238755	0.151111
ENSG00000171097	CCBL1	cysteine conjugate-beta lyase, cytoplasmic [Source:HGNC Symbol;Acc:HGNC:1564]	676.716	0.226719	0.0010152	0.0807493	0.362257	0.00946897	0.0875584
ENSG00000175287	PHYHD1	phytanoyl-CoA dioxygenase domain containing 1 [Source:HGNC Symbol;Acc:HGNC:23396]	274.893	0.552746	0.00509898	0.131752	0.81232	0.000427407	0.0146951
ENSG00000054179	ENTPD2	ectonucleoside triphosphate diphosphohydrolase 2 [Source:HGNC Symbol;Acc:HGNC:3364]	538.408	0.489156	0.0339928	0.244504	0.819827	0.000681876	0.0185724
ENSG00000151240	DIP2C	disco-interacting protein 2 homolog C [Source:HGNC Symbol;Acc:HGNC:29150]	3254.24	-0.155663	0.0202243	0.202637	0.159805	0.0255928	0.157369
ENSG00000047056	WDR37	WD repeat domain 37 [Source:HGNC Symbol;Acc:HGNC:31406]	2219.97	-0.308386	0.00432675	0.123777	-0.25869	0.0187906	0.12996
ENSG00000181192	DHTKD1	dehydrogenase E1 and transketolase domain containing 1 [Source:HGNC Symbol;Acc:HGNC:23537]	877.577	0.257973	0.0197326	0.201135	0.424834	0.00194177	0.0351526
ENSG00000152457	DCLRE1C	DNA cross-link repair 1C [Source:HGNC Symbol;Acc:HGNC:17642]	314.589	0.199986	0.0112344	0.167704	0.342283	0.0383173	0.195078
ENSG00000206448	PPIAP30	peptidylprolyl isomerase A (cyclophilin A) pseudogene 30 [Source:HGNC Symbol;Acc:HGNC:44878]	11.9535	0.585427	0.00974571	0.159292	1.31349	0.00482842	NA
ENSG00000165985	C1QL3	complement component 1, q subcomponent-like 3 [Source:HGNC Symbol;Acc:HGNC:19359]	2963.62	-0.548819	0.00980809	0.159705	-0.441494	0.0388822	0.196182
ENSG00000225527	RP11-383B4.4		24.0045	0.411353	0.0405683	0.260647	1.29713	0.0095751	NA
ENSG00000151025	GPR158	G protein-coupled receptor 158 [Source:HGNC Symbol;Acc:HGNC:23689]	2769.55	-0.309892	0.0434	0.266419	-0.379755	5.8492e-05	0.00466221
ENSG00000136750	GAD2	glutamate decarboxylase 2 (pancreatic islets and brain, 65kDa) [Source:HGNC Symbol;Acc:HGNC:4093]	3570.01	-0.603459	0.000834582	0.0790992	-0.52676	4.41033e-05	0.00394253
ENSG00000150054	MPP7	membrane protein, palmitoylated 7 (MAGUK p55 subfamily member 7) [Source:HGNC Symbol;Acc:HGNC:26542]	408.189	-0.275943	0.0396041	0.257931	-0.364287	0.0279722	0.165771
ENSG00000108100	CCNY	cyclin Y [Source:HGNC Symbol;Acc:HGNC:23354]	4212.56	-0.142032	0.0423044	0.263847	-0.200496	0.00160985	0.0313316
ENSG00000231187	RP11-38L15.3		500.299	-0.339465	0.0221413	0.210456	-0.759657	0.00467765	0.0586638
ENSG00000107643	MAPK8	mitogen-activated protein kinase 8 [Source:HGNC Symbol;Acc:HGNC:6881]	1961.28	-0.270226	0.0141314	0.18176	-0.168233	0.0160081	0.117695
ENSG00000165449	SLC16A9	solute carrier family 16, member 9 [Source:HGNC Symbol;Acc:HGNC:23520]	240.486	0.47501	0.0366495	0.250219	1.14992	2.54084e-06	0.000735888
ENSG00000181915	ADO	2-aminoethanethiol (cysteamine) dioxygenase [Source:HGNC Symbol;Acc:HGNC:23506]	1093.61	-0.233527	0.0123302	0.174203	-0.195646	0.0134168	0.105591
ENSG00000228065	LINC01515	long intergenic non-protein coding RNA 1515 [Source:HGNC Symbol;Acc:HGNC:51210]	21.0201	0.630642	0.00921391	0.156857	1.72475	0.0107307	NA
ENSG00000198739	LRRTM3	leucine rich repeat transmembrane neuronal 3 [Source:HGNC Symbol;Acc:HGNC:19410]	982.762	-0.314234	0.0158102	0.18708	-0.283027	0.0376965	0.193689
ENSG00000165730	STOX1	storkhead box 1 [Source:HGNC Symbol;Acc:HGNC:23508]	599.698	0.340862	0.0134394	0.178548	0.701449	1.50812e-05	0.00204583
ENSG00000214688	C10orf105	chromosome 10 open reading frame 105 [Source:HGNC Symbol;Acc:HGNC:20304]	47.15	1.30993	7.08022e-06	0.013472	1.83335	0.000333201	NA
ENSG00000230091	TMEM254-AS1	TMEM254 antisense RNA 1 [Source:HGNC Symbol;Acc:HGNC:27340]	262.063	0.286513	0.00724551	0.146317	0.404254	0.0432703	0.208269
ENSG00000148604	RGR	retinal G protein coupled receptor [Source:HGNC Symbol;Acc:HGNC:9990]	318.384	0.863161	0.0351267	0.248059	1.16373	0.000184704	0.0092587
ENSG00000272734	ADIRF-AS1	ADIRF antisense RNA 1 [Source:HGNC Symbol;Acc:HGNC:45127]	71.6238	0.433684	0.00880826	0.154878	0.840026	0.00906271	NA
ENSG00000148672	GLUD1	glutamate dehydrogenase 1 [Source:HGNC Symbol;Acc:HGNC:4335]	9114.33	0.279848	0.0455319	0.270632	0.361014	0.00195076	0.035168
ENSG00000213390	ARHGAP19	Rho GTPase activating protein 19 [Source:HGNC Symbol;Acc:HGNC:23724]	222.861	0.308422	0.0159383	0.187247	0.698692	0.000475033	0.0153934
ENSG00000171314	PGAM1	phosphoglycerate mutase 1 (brain) [Source:HGNC Symbol;Acc:HGNC:8888]	2910.98	-0.194178	0.0302566	0.234198	-0.43024	0.000445107	0.0150168
ENSG00000119943	PYROXD2	pyridine nucleotide-disulphide oxidoreductase domain 2 [Source:HGNC Symbol;Acc:HGNC:23517]	248.921	0.346487	0.00693425	0.143565	0.49683	0.0361855	0.189128
ENSG00000155287	SLC25A28	solute carrier family 25 (mitochondrial iron transporter), member 28 [Source:HGNC Symbol;Acc:HGNC:23472]	1251.63	0.103219	0.0480456	0.276372	0.239176	0.0137974	0.107541
ENSG00000228657	RPL23AP58	ribosomal protein L23a pseudogene 58 [Source:HGNC Symbol;Acc:HGNC:36138]	9.1898	0.658337	0.0103724	0.162619	2.00614	0.0369776	NA
ENSG00000065618	COL17A1	collagen, type XVII, alpha 1 [Source:HGNC Symbol;Acc:HGNC:2194]	28.1656	0.276768	0.0409107	0.261557	0.860796	0.0459924	NA
ENSG00000156395	SORCS3	sortilin-related VPS10 domain containing receptor 3 [Source:HGNC Symbol;Acc:HGNC:16699]	1307.51	-0.44544	0.00024117	0.0567725	-0.249205	0.0286226	0.168486
ENSG00000108039	XPNPEP1	X-prolyl aminopeptidase (aminopeptidase P) 1, soluble [Source:HGNC Symbol;Acc:HGNC:12822]	1042.1	-0.119027	0.0350025	0.247656	0.195326	0.0233322	0.149257
ENSG00000148700	ADD3	adducin 3 (gamma) [Source:HGNC Symbol;Acc:HGNC:245]	4969.14	0.273776	0.0451956	0.269664	0.272451	0.0170399	0.122434
ENSG00000119950	MXI1	MAX interactor 1, dimerization protein [Source:HGNC Symbol;Acc:HGNC:7534]	2383.85	0.194868	0.0285949	0.228935	0.246797	0.00355241	0.0508119
ENSG00000108055	SMC3	structural maintenance of chromosomes 3 [Source:HGNC Symbol;Acc:HGNC:2468]	1568.11	0.169829	0.0264247	0.222186	0.229521	0.0186536	0.129362
ENSG00000119927	GPAM	glycerol-3-phosphate acyltransferase, mitochondrial [Source:HGNC Symbol;Acc:HGNC:24865]	778.727	0.482017	0.0192784	0.19966	0.572133	0.00686078	0.0723398
ENSG00000148737	TCF7L2	transcription factor 7-like 2 (T-cell specific, HMG-box) [Source:HGNC Symbol;Acc:HGNC:11641]	510.548	0.284247	0.0317217	0.238346	0.630795	3.07614e-05	0.00311507
ENSG00000228169	PPIAP19	peptidylprolyl isomerase A (cyclophilin A) pseudogene 19 [Source:HGNC Symbol;Acc:HGNC:31663]	18.9567	0.665878	0.00230552	0.102559	1.39299	0.00503983	NA
ENSG00000165832	TRUB1	TruB pseudouridine (psi) synthase family member 1 [Source:HGNC Symbol;Acc:HGNC:16060]	1064.95	-0.234567	0.0370681	0.250894	-0.323322	0.0126518	0.102341
ENSG00000165868	HSPA12A	heat shock 70kDa protein 12A [Source:HGNC Symbol;Acc:HGNC:19022]	7184.46	-0.315914	0.0112537	0.167704	-0.304114	1.54471e-05	0.00204583
ENSG00000170370	EMX2	empty spiracles homeobox 2 [Source:HGNC Symbol;Acc:HGNC:3341]	500.033	0.440864	0.0235115	0.214843	0.772705	2.23524e-06	0.00072433
ENSG00000151929	BAG3	BCL2-associated athanogene 3 [Source:HGNC Symbol;Acc:HGNC:939]	1910.8	0.910796	0.023305	0.2139	1.14719	0.000386473	0.0138002
ENSG00000198825	INPP5F	inositol polyphosphate-5-phosphatase F [Source:HGNC Symbol;Acc:HGNC:17054]	8112.58	-0.283071	0.0298136	0.232721	-0.248712	0.000757038	0.0193451
ENSG00000188916	FAM196A	family with sequence similarity 196, member A [Source:HGNC Symbol;Acc:HGNC:33859]	204.585	-0.187922	0.0411089	0.262331	-0.427614	0.0361517	0.189102
ENSG00000203772	SPRN	shadow of prion protein homolog (zebrafish) [Source:HGNC Symbol;Acc:HGNC:16871]	2690.7	-0.348705	0.0134753	0.178587	-0.378368	0.00341882	0.0496246
ENSG00000142089	IFITM3	interferon induced transmembrane protein 3 [Source:HGNC Symbol;Acc:HGNC:5414]	1401.9	0.849589	0.00218094	0.100655	0.867518	0.00249375	0.0408131
ENSG00000078902	TOLLIP	toll interacting protein [Source:HGNC Symbol;Acc:HGNC:16476]	14802.1	-0.276301	0.0149347	0.18335	-0.286648	0.000764912	0.019479
ENSG00000233930	KRTAP5-AS1	KRTAP5-1/KRTAP5-2 antisense RNA 1 [Source:HGNC Symbol;Acc:HGNC:27877]	334.623	-0.392739	0.0411188	0.262331	-0.624214	0.00838195	0.0813155
ENSG00000110651	CD81	CD81 molecule [Source:HGNC Symbol;Acc:HGNC:1701]	7783.71	0.271714	0.00446089	0.124775	0.251457	0.00510209	0.0614051
ENSG00000250404	No Gene Symbol Available		166.492	0.336214	0.00668602	0.142348	0.527951	0.0155763	0.115768
ENSG00000166313	APBB1	amyloid beta (A4) precursor protein-binding, family B, member 1 (Fe65) [Source:HGNC Symbol;Acc:HGNC:581]	20319.2	-0.204992	0.0243063	0.217681	-0.217753	0.00410992	0.0548334
ENSG00000166340	TPP1	tripeptidyl peptidase I [Source:HGNC Symbol;Acc:HGNC:2073]	6872.64	0.227209	0.0434386	0.266419	0.411959	5.98136e-05	0.00466221
ENSG00000130413	STK33	serine/threonine kinase 33 [Source:HGNC Symbol;Acc:HGNC:14568]	114.169	0.365166	0.0125847	0.175292	0.562008	0.0371101	0.191795
ENSG00000175352	NRIP3	nuclear receptor interacting protein 3 [Source:HGNC Symbol;Acc:HGNC:1167]	2544.78	-0.251433	0.0376801	0.252642	-0.396823	2.07291e-07	0.000223909
ENSG00000072952	MRVI1	murine retrovirus integration site 1 homolog [Source:HGNC Symbol;Acc:HGNC:7237]	3294	0.601476	0.00638679	0.140763	0.885903	1.31619e-05	0.0018956
ENSG00000166689	PLEKHA7	pleckstrin homology domain containing, family A member 7 [Source:HGNC Symbol;Acc:HGNC:27049]	309.765	0.326288	0.0256811	0.221375	0.457539	0.0387141	0.196006
ENSG00000129159	KCNC1	potassium channel, voltage gated Shaw related subfamily C, member 1 [Source:HGNC Symbol;Acc:HGNC:6233]	4422.11	-0.29467	0.0275746	0.225559	-0.342951	2.25665e-05	0.00264041
ENSG00000110756	HPS5	Hermansky-Pudlak syndrome 5 [Source:HGNC Symbol;Acc:HGNC:17022]	408.538	0.259873	0.0401508	0.259173	0.423199	0.00184991	0.0341529
ENSG00000165973	NELL1	neural EGFL like 1 [Source:HGNC Symbol;Acc:HGNC:7750]	1007.22	-0.431442	0.0279252	0.226936	-0.449711	0.00523537	0.0623721
ENSG00000129151	BBOX1	butyrobetaine (gamma), 2-oxoglutarate dioxygenase (gamma-butyrobetaine hydroxylase) 1 [Source:HGNC Symbol;Acc:HGNC:964]	188.359	0.46251	0.0379021	0.253593	0.698527	0.00678417	0.072079
ENSG00000176697	BDNF	brain-derived neurotrophic factor [Source:HGNC Symbol;Acc:HGNC:1033]	421.399	-0.524887	0.000662204	0.0762107	-0.335438	0.0433553	0.208446
ENSG00000007372	PAX6	paired box 6 [Source:HGNC Symbol;Acc:HGNC:8620]	961.567	0.415522	0.00937969	0.157894	0.562253	3.33883e-05	0.00330366
ENSG00000213713	PIGCP1	phosphatidylinositol glycan anchor biosynthesis, class C, pseudogene 1 [Source:HGNC Symbol;Acc:HGNC:8961]	634.669	-0.246017	0.0160023	0.187665	-0.509757	0.0323757	0.179321
ENSG00000110427	KIAA1549L	KIAA1549-like [Source:HGNC Symbol;Acc:HGNC:24836]	10238.3	-0.31333	0.0392415	0.25689	-0.220088	0.0125774	0.102341
ENSG00000052841	TTC17	tetratricopeptide repeat domain 17 [Source:HGNC Symbol;Acc:HGNC:25596]	1275.03	0.103755	0.0485906	0.277501	0.221969	0.00758897	0.076451
ENSG00000246250	RP11-613D13.5		17.9658	0.478791	0.0130752	0.177003	1.88738	0.00332495	NA
ENSG00000019505	SYT13	synaptotagmin XIII [Source:HGNC Symbol;Acc:HGNC:14962]	7991.66	-0.358672	0.024828	0.219686	-0.234844	0.00726027	0.0743934
ENSG00000149091	DGKZ	diacylglycerol kinase, zeta [Source:HGNC Symbol;Acc:HGNC:2857]	39493.1	-0.237914	0.0446699	0.268886	-0.176084	0.00712739	0.0738492
ENSG00000110492	MDK	midkine (neurite growth-promoting factor 2) [Source:HGNC Symbol;Acc:HGNC:6972]	182.251	0.476709	0.00803302	0.150565	0.472781	0.0139431	0.108388
ENSG00000180720	CHRM4	cholinergic receptor, muscarinic 4 [Source:HGNC Symbol;Acc:HGNC:1953]	770.611	-0.380306	0.0292504	0.231111	-0.463342	0.0488265	0.222927
ENSG00000183908	LRRC55	leucine rich repeat containing 55 [Source:HGNC Symbol;Acc:HGNC:32324]	555.059	-0.344555	0.0409569	0.26164	-0.52758	0.00426844	0.0558037
ENSG00000187049	TMEM216	transmembrane protein 216 [Source:HGNC Symbol;Acc:HGNC:25018]	163.661	0.292121	0.0015441	0.0905316	0.543453	0.00199542	0.0356359
ENSG00000149499	EML3	echinoderm microtubule associated protein like 3 [Source:HGNC Symbol;Acc:HGNC:26666]	1129.2	0.320105	0.0493891	0.279081	0.413017	0.00976328	0.0894539
ENSG00000149489	ROM1	retinal outer segment membrane protein 1 [Source:HGNC Symbol;Acc:HGNC:10254]	391.871	0.42157	0.0154451	0.186037	0.43254	0.0178916	0.126313
ENSG00000188070	C11orf95	chromosome 11 open reading frame 95 [Source:HGNC Symbol;Acc:HGNC:28449]	1905.93	-0.272352	0.0245656	0.218731	-0.194937	0.0205647	0.137828
ENSG00000256116	RP11-783K16.14		4.38625	0.697406	0.0120606	NA	2.12229	0.0232851	NA
ENSG00000251562	MALAT1	metastasis associated lung adenocarcinoma transcript 1 (non-protein coding) [Source:HGNC Symbol;Acc:HGNC:29665]	136866	0.470804	0.0124841	0.175292	0.249952	0.0310117	0.175804
ENSG00000172638	EFEMP2	EGF containing fibulin-like extracellular matrix protein 2 [Source:HGNC Symbol;Acc:HGNC:3219]	1067.68	0.304699	0.0325138	0.240607	0.386437	0.00720877	0.0742177
ENSG00000173898	SPTBN2	spectrin, beta, non-erythrocytic 2 [Source:HGNC Symbol;Acc:HGNC:11276]	26333.2	-0.27369	0.0375074	0.25217	-0.217133	0.0129082	0.103346
ENSG00000110090	CPT1A	carnitine palmitoyltransferase 1A (liver) [Source:HGNC Symbol;Acc:HGNC:2328]	1449.86	0.263168	0.0148183	0.18302	0.32998	0.00746773	0.0756816
ENSG00000131626	PPFIA1	protein tyrosine phosphatase, receptor type, f polypeptide (PTPRF), interacting protein (liprin), alpha 1 [Source:HGNC Symbol;Acc:HGNC:9245]	1864.28	0.280738	0.00262517	0.105545	0.425253	0.000376311	0.013625
ENSG00000137486	ARRB1	arrestin, beta 1 [Source:HGNC Symbol;Acc:HGNC:711]	4329.01	-0.315555	0.0122863	0.174203	-0.341256	0.0170546	0.122472
ENSG00000150672	DLG2	discs, large homolog 2 (Drosophila) [Source:HGNC Symbol;Acc:HGNC:2901]	7771.02	-0.220018	0.0253407	0.220955	-0.18148	0.000240482	0.0108645
ENSG00000255311	RP11-160H12.2		19.8262	0.499594	0.0271	0.22376	1.19126	0.0233739	NA
ENSG00000254713	HNRNPA1P72	heterogeneous nuclear ribonucleoprotein A1 pseudogene 72 [Source:HGNC Symbol;Acc:HGNC:48802]	23.2069	0.5301	0.0236459	0.214851	0.707594	0.0435496	NA
ENSG00000110218	PANX1	pannexin 1 [Source:HGNC Symbol;Acc:HGNC:8599]	506.418	-0.420263	0.00419906	0.122903	-0.760738	2.77714e-05	0.00296614
ENSG00000168876	ANKRD49	ankyrin repeat domain 49 [Source:HGNC Symbol;Acc:HGNC:25970]	214.637	0.145933	0.0329305	0.241787	0.309939	0.049976	0.225947
ENSG00000166025	AMOTL1	angiomotin like 1 [Source:HGNC Symbol;Acc:HGNC:17811]	1793.49	-0.244485	0.0388604	0.256225	-0.256328	0.00877774	0.0837828
ENSG00000152404	CWF19L2	CWF19-like 2, cell cycle control (S. pombe) [Source:HGNC Symbol;Acc:HGNC:26508]	877.847	0.197324	0.0146617	0.18278	0.30332	0.00703771	0.0732456
ENSG00000170290	SLN	sarcolipin [Source:HGNC Symbol;Acc:HGNC:11089]	183.527	-0.449037	0.023211	0.21353	-0.504384	0.0106172	0.0936412
ENSG00000185742	C11orf87	chromosome 11 open reading frame 87 [Source:HGNC Symbol;Acc:HGNC:33788]	3920.78	-0.397875	0.02364	0.214851	-0.336519	0.00045535	0.0150532
ENSG00000137727	ARHGAP20	Rho GTPase activating protein 20 [Source:HGNC Symbol;Acc:HGNC:18357]	1309.09	-0.484235	0.00426517	0.123754	-0.539029	8.77739e-06	0.00149761
ENSG00000150768	DLAT	dihydrolipoamide S-acetyltransferase [Source:HGNC Symbol;Acc:HGNC:2896]	1335.61	-0.266991	0.00697917	0.144091	-0.260156	0.002897	0.0446504
ENSG00000254428	RP11-110I1.11		45.5215	0.307924	0.0265454	0.222186	0.956639	0.00268189	NA
ENSG00000154127	UBASH3B	ubiquitin associated and SH3 domain containing B [Source:HGNC Symbol;Acc:HGNC:29884]	496.372	-0.40974	0.0056419	0.134167	-0.441856	0.00317978	0.0474295
ENSG00000109971	HSPA8	heat shock 70kDa protein 8 [Source:HGNC Symbol;Acc:HGNC:5241]	36087.9	-0.279151	0.0193915	0.200351	-0.408911	5.94293e-05	0.00466221
ENSG00000154134	ROBO3	roundabout guidance receptor 3 [Source:HGNC Symbol;Acc:HGNC:13433]	995.829	0.457589	0.00172335	0.0931157	0.620394	0.000628439	0.0179029
ENSG00000254938	RP11-688I9.4		50.1528	0.426147	0.0379834	0.25383	0.7776	0.0128289	NA
ENSG00000078246	TULP3	tubby like protein 3 [Source:HGNC Symbol;Acc:HGNC:12425]	461.337	0.411578	0.00668027	0.142348	0.73608	0.000322146	0.0128545
ENSG00000118971	CCND2	cyclin D2 [Source:HGNC Symbol;Acc:HGNC:1583]	6156.95	-0.274665	0.0176914	0.193858	-0.211705	0.00217207	0.0373842
ENSG00000010219	DYRK4	dual-specificity tyrosine-(Y)-phosphorylation regulated kinase 4 [Source:HGNC Symbol;Acc:HGNC:3095]	169.663	0.148974	0.021993	0.210368	0.308072	0.0382665	0.194896
ENSG00000151079	KCNA6	Potassium voltage-gated channel subfamily A member 6 [Source:UniProtKB/Swiss-Prot;Acc:P17658]	1500.7	-0.356288	0.0143409	0.182164	-0.483267	0.00289523	0.0446504
ENSG00000111262	KCNA1	potassium channel, voltage gated shaker related subfamily A, member 1 [Source:HGNC Symbol;Acc:HGNC:6218]	2222.9	-0.435277	0.0302008	0.233994	-0.536751	1.52178e-05	0.00204583
ENSG00000110799	VWF	von Willebrand factor [Source:HGNC Symbol;Acc:HGNC:12726]	6174.28	0.453022	0.0440275	0.267317	0.605551	0.00594819	0.0675727
ENSG00000215039	CD27-AS1	CD27 antisense RNA 1 [Source:HGNC Symbol;Acc:HGNC:43896]	510.788	0.154426	0.0396285	0.257931	0.219541	0.0384187	0.195364
ENSG00000111669	TPI1	triosephosphate isomerase 1 [Source:HGNC Symbol;Acc:HGNC:12009]	10355.4	-0.189506	0.0303545	0.234792	-0.194921	0.00613652	0.0688671
ENSG00000139182	CLSTN3	calsyntenin 3 [Source:HGNC Symbol;Acc:HGNC:18371]	29095.4	-0.35111	0.0342245	0.245588	-0.341075	0.000326516	0.0128545
ENSG00000059804	SLC2A3	solute carrier family 2 (facilitated glucose transporter), member 3 [Source:HGNC Symbol;Acc:HGNC:11007]	3738.44	-0.330466	0.00400302	0.1213	-0.256442	0.0160722	0.117899
ENSG00000089818	NECAP1	NECAP endocytosis associated 1 [Source:HGNC Symbol;Acc:HGNC:24539]	4382.22	-0.26862	0.031262	0.237539	-0.206333	0.00686452	0.0723398
ENSG00000165714	BORCS5	BLOC-1 related complex subunit 5 [Source:HGNC Symbol;Acc:HGNC:17950]	341.47	-0.291019	0.00192625	0.0974264	-0.522695	0.0045615	0.0577538
ENSG00000151490	PTPRO	protein tyrosine phosphatase, receptor type, O [Source:HGNC Symbol;Acc:HGNC:9678]	1344.45	-0.394472	0.00386585	0.12096	-0.245468	0.0151394	0.113508
ENSG00000008394	MGST1	microsomal glutathione S-transferase 1 [Source:HGNC Symbol;Acc:HGNC:7061]	637.802	0.502661	0.01322	0.177492	0.519321	0.0104264	0.0926937
ENSG00000253284	RP11-282K24.3		40.987	0.479998	0.0174112	0.193564	0.834291	0.0228485	NA
ENSG00000060982	BCAT1	branched chain amino-acid transaminase 1, cytosolic [Source:HGNC Symbol;Acc:HGNC:976]	1410.95	-0.342133	0.00497723	0.131106	-0.452176	1.30923e-05	0.0018956
ENSG00000123096	SSPN	sarcospan [Source:HGNC Symbol;Acc:HGNC:11322]	247.392	0.354723	0.0215594	0.208926	0.562594	0.00258605	0.0415885
ENSG00000064763	FAR2	fatty acyl CoA reductase 2 [Source:HGNC Symbol;Acc:HGNC:25531]	787.521	-0.29693	0.00915935	0.156562	-0.312274	0.0056611	0.0654004
ENSG00000257176	RP11-996F15.2		44.4909	0.277113	0.0397166	0.257979	0.954584	0.0380942	NA
ENSG00000151229	SLC2A13	solute carrier family 2 (facilitated glucose transporter), member 13 [Source:HGNC Symbol;Acc:HGNC:15956]	3783.04	-0.337078	0.0125692	0.175292	-0.381788	0.00538053	0.0636487
ENSG00000139168	ZCRB1	zinc finger CCHC-type and RNA binding motif 1 [Source:HGNC Symbol;Acc:HGNC:29620]	985.344	0.183398	0.0322886	0.240055	0.230137	0.0405999	0.201015
ENSG00000139174	PRICKLE1	prickle homolog 1 [Source:HGNC Symbol;Acc:HGNC:17019]	479.971	-0.234932	0.0318513	0.23863	-0.307924	0.0254487	0.15678
ENSG00000111371	SLC38A1	solute carrier family 38, member 1 [Source:HGNC Symbol;Acc:HGNC:13447]	6078.94	-0.33142	0.0264199	0.222186	-0.252243	0.00334257	0.048867
ENSG00000134287	ARF3	ADP-ribosylation factor 3 [Source:HGNC Symbol;Acc:HGNC:654]	22548.4	-0.201274	0.0443136	0.267869	-0.158525	0.00476761	0.0589112
ENSG00000139644	TMBIM6	transmembrane BAX inhibitor motif containing 6 [Source:HGNC Symbol;Acc:HGNC:11723]	13744.5	0.141883	0.0478875	0.275939	0.202784	0.000796296	0.02012
ENSG00000186452	TMPRSS12	transmembrane (C-terminal) protease, serine 12 [Source:HGNC Symbol;Acc:HGNC:28779]	5.02888	0.688399	0.0341666	NA	2.25022	0.0280651	NA
ENSG00000185432	METTL7A	methyltransferase like 7A [Source:HGNC Symbol;Acc:HGNC:24550]	2224.19	0.383354	0.0404005	0.260021	0.612296	0.000353327	0.0131983
ENSG00000200953	Y_RNA	Y RNA [Source:RFAM;Acc:RF00019]	15	0.544304	0.0057467	0.135279	0.736432	0.046902	NA
ENSG00000161835	GRASP	GRP1 (general receptor for phosphoinositides 1)-associated scaffold protein [Source:HGNC Symbol;Acc:HGNC:18707]	1944.49	-0.255891	0.0243195	0.217681	-0.253983	0.0337321	0.182804
ENSG00000123358	NR4A1	nuclear receptor subfamily 4, group A, member 1 [Source:HGNC Symbol;Acc:HGNC:7980]	2971.52	-0.992636	2.71525e-06	0.013472	-0.676208	0.0252149	0.156282
ENSG00000170653	ATF7	activating transcription factor 7 [Source:HGNC Symbol;Acc:HGNC:792]	656.59	0.276121	0.00499	0.131131	0.379806	0.0140504	0.108924
ENSG00000139645	ANKRD52	ankyrin repeat domain 52 [Source:HGNC Symbol;Acc:HGNC:26614]	4833.7	-0.186962	0.0411975	0.262395	-0.322053	0.00109686	0.0246405
ENSG00000025423	HSD17B6	hydroxysteroid (17-beta) dehydrogenase 6 [Source:HGNC Symbol;Acc:HGNC:23316]	245.407	0.389846	0.0317295	0.238346	0.776529	0.00127615	0.027157
ENSG00000135439	AGAP2	ArfGAP with GTPase domain, ankyrin repeat and PH domain 2 [Source:HGNC Symbol;Acc:HGNC:16921]	23552.8	-0.417706	0.00989204	0.159892	-0.366884	0.000701533	0.0187682
ENSG00000111110	PPM1H	protein phosphatase, Mg2+/Mn2+ dependent, 1H [Source:HGNC Symbol;Acc:HGNC:18583]	3136.57	-0.264416	0.00901128	0.156	-0.189067	0.0256549	0.157513
ENSG00000174106	LEMD3	LEM domain containing 3 [Source:HGNC Symbol;Acc:HGNC:28887]	1276.76	-0.176647	0.0312954	0.237539	-0.19787	0.0381848	0.194896
ENSG00000111530	CAND1	cullin-associated and neddylation-dissociated 1 [Source:HGNC Symbol;Acc:HGNC:30688]	5167.63	-0.221596	0.0468065	0.273662	-0.143047	0.0154466	0.115002
ENSG00000111605	CPSF6	cleavage and polyadenylation specific factor 6, 68kDa [Source:HGNC Symbol;Acc:HGNC:13871]	1980.99	-0.197635	0.013067	0.177003	-0.212826	0.0145404	0.110932
ENSG00000153233	PTPRR	protein tyrosine phosphatase, receptor type, R [Source:HGNC Symbol;Acc:HGNC:9680]	1121.68	-0.38502	0.0147318	0.182977	-0.263984	0.0198059	0.134572
ENSG00000166006	KCNC2	potassium channel, voltage gated Shaw related subfamily C, member 2 [Source:HGNC Symbol;Acc:HGNC:6234]	2557.15	-0.36357	0.00595572	0.136596	-0.368731	0.000348975	0.0131495
ENSG00000257897	RP11-812D23.1		16.2475	0.485059	0.014743	0.182977	1.42697	0.0102569	NA
ENSG00000198707	CEP290	centrosomal protein 290kDa [Source:HGNC Symbol;Acc:HGNC:29021]	1973.69	0.250934	0.0324076	0.240146	0.300441	0.00750139	0.0759633
ENSG00000257156	RP11-13A1.3		10.8854	-0.578842	0.00413072	0.121848	-1.72025	0.0154116	NA
ENSG00000139318	DUSP6	dual specificity phosphatase 6 [Source:HGNC Symbol;Acc:HGNC:3072]	1557.73	-0.318361	0.0251009	0.220474	-0.377099	0.00721709	0.0742315
ENSG00000177889	UBE2N	ubiquitin-conjugating enzyme E2N [Source:HGNC Symbol;Acc:HGNC:12492]	3144.44	-0.235272	0.0158822	0.187157	-0.202294	0.00449441	0.057274
ENSG00000074527	NTN4	netrin 4 [Source:HGNC Symbol;Acc:HGNC:13658]	1093.19	-0.317154	0.0112249	0.167704	-0.443052	0.00123287	0.0267232
ENSG00000257501	RP11-1016B18.1		29.8946	-0.488018	0.0144209	0.182671	-1.3154	0.00335297	NA
ENSG00000257458	RP11-473C19.1		43.1792	0.423835	0.0390275	0.256225	0.538694	0.0380755	NA
ENSG00000111647	UHRF1BP1L	UHRF1 binding protein 1-like [Source:HGNC Symbol;Acc:HGNC:29102]	1770.85	-0.313469	0.00975034	0.159292	-0.22583	0.0253281	0.156409
ENSG00000196091	MYBPC1	myosin binding protein C, slow type [Source:HGNC Symbol;Acc:HGNC:7549]	748.242	0.27328	0.0345434	0.245784	0.617582	0.000120867	0.00718658
ENSG00000111666	CHPT1	choline phosphotransferase 1 [Source:HGNC Symbol;Acc:HGNC:17852]	937.132	0.229322	0.0307776	0.236495	0.366837	0.000617941	0.0176816
ENSG00000111783	RFX4	regulatory factor X, 4 (influences HLA class II expression) [Source:HGNC Symbol;Acc:HGNC:9985]	603.507	0.517933	0.0423409	0.263847	0.880412	0.000146926	0.0080357
ENSG00000151135	TMEM263	transmembrane protein 263 [Source:HGNC Symbol;Acc:HGNC:28281]	789.409	-0.218724	0.00366728	0.118525	-0.220367	0.00421121	0.0554732
ENSG00000151136	BTBD11	BTB (POZ) domain containing 11 [Source:HGNC Symbol;Acc:HGNC:23844]	813.084	-0.36418	0.0116363	0.169927	-0.330101	0.00947052	0.0875584
ENSG00000247213	LINC01498	long intergenic non-protein coding RNA 1498 [Source:HGNC Symbol;Acc:HGNC:51164]	3.83789	-0.838725	0.00890351	NA	-1.58235	0.0264111	NA
ENSG00000166111	SVOP	SV2 related protein [Source:HGNC Symbol;Acc:HGNC:25417]	6179.13	-0.367523	0.0134091	0.178517	-0.226933	0.0261059	0.159165
ENSG00000122986	HVCN1	hydrogen voltage gated channel 1 [Source:HGNC Symbol;Acc:HGNC:28240]	94.1943	0.341639	0.0475738	0.275233	0.808744	0.00451452	NA
ENSG00000111275	ALDH2	aldehyde dehydrogenase 2 family (mitochondrial) [Source:HGNC Symbol;Acc:HGNC:404]	4926.43	0.270618	0.0411698	0.262395	0.343633	0.00146285	0.0296462
ENSG00000173064	HECTD4	HECT domain containing E3 ubiquitin protein ligase 4 [Source:HGNC Symbol;Acc:HGNC:26611]	13965.1	-0.309325	0.00609347	0.137323	-0.186813	0.0153384	0.11446
ENSG00000089169	RPH3A	rabphilin 3A [Source:HGNC Symbol;Acc:HGNC:17056]	16096.4	-0.336478	0.0203856	0.20322	-0.416941	2.98593e-05	0.00307172
ENSG00000186815	TPCN1	two pore segment channel 1 [Source:HGNC Symbol;Acc:HGNC:18182]	3526.68	0.230643	0.0342958	0.245663	0.360988	0.000845401	0.0209925
ENSG00000196668	LINC00173	long intergenic non-protein coding RNA 173 [Source:HGNC Symbol;Acc:HGNC:33791]	82.0592	0.683164	6.13482e-05	0.0295081	0.751858	0.00834512	NA
ENSG00000111412	C12orf49	chromosome 12 open reading frame 49 [Source:HGNC Symbol;Acc:HGNC:26128]	1362.36	-0.292673	0.0148118	0.18302	-0.416937	0.00558477	0.0649818
ENSG00000088992	TESC	tescalcin [Source:HGNC Symbol;Acc:HGNC:26065]	496.315	-0.260343	0.0254329	0.220955	-0.307491	0.0101302	0.0915038
ENSG00000176871	WSB2	WD repeat and SOCS box containing 2 [Source:HGNC Symbol;Acc:HGNC:19222]	9162.85	-0.236153	0.0077912	0.149719	-0.295437	9.96521e-08	0.000132433
ENSG00000152137	HSPB8	heat shock 22kDa protein 8 [Source:HGNC Symbol;Acc:HGNC:30171]	3760.57	0.287583	0.00337449	0.115899	0.275807	0.0095302	0.0879847
ENSG00000111737	RAB35	RAB35, member RAS oncogene family [Source:HGNC Symbol;Acc:HGNC:9774]	2226.25	-0.205683	0.00820193	0.151541	-0.296256	0.000139615	0.00776693
ENSG00000122971	ACADS	acyl-CoA dehydrogenase, C-2 to C-3 short chain [Source:HGNC Symbol;Acc:HGNC:90]	432.888	0.404513	0.00590691	0.136596	0.502596	0.0143535	0.109894
ENSG00000261827	No Gene Symbol Available		121.71	0.500886	0.000927779	0.0790992	0.685366	0.0015552	0.0305515
ENSG00000212694	LINC01089	long intergenic non-protein coding RNA 1089 [Source:HGNC Symbol;Acc:HGNC:27886]	616.687	0.324539	0.0382518	0.254475	0.38506	0.0206056	0.138031
ENSG00000175727	MLXIP	MLX interacting protein [Source:HGNC Symbol;Acc:HGNC:17055]	2982.9	0.14347	0.0426039	0.264593	0.315631	0.000453132	0.0150532
ENSG00000270061	RP11-214K3.19		37.7064	0.444882	0.00678199	0.143223	0.787035	0.00877083	NA
ENSG00000151948	GLT1D1	glycosyltransferase 1 domain containing 1 [Source:HGNC Symbol;Acc:HGNC:26483]	1758.54	-0.30809	0.0127435	0.176172	-0.539518	5.57427e-09	1.80634e-05
ENSG00000151952	TMEM132D	transmembrane protein 132D [Source:HGNC Symbol;Acc:HGNC:29411]	1871.43	-0.341461	0.00865232	0.1544	-0.260767	0.0173943	0.124086
ENSG00000060709	RIMBP2	RIMS binding protein 2 [Source:HGNC Symbol;Acc:HGNC:30339]	4412.71	-0.320389	0.00500188	0.131221	-0.211596	0.021107	0.139729
ENSG00000204603	LINC01257	long intergenic non-protein coding RNA 1257 [Source:HGNC Symbol;Acc:HGNC:26972]	63.9281	-0.704178	0.0081457	0.151241	-1.75851	0.00579982	NA
ENSG00000061936	SFSWAP	splicing factor, suppressor of white-apricot family [Source:HGNC Symbol;Acc:HGNC:10790]	2017.64	0.186681	0.0350422	0.247728	0.218684	0.0222627	0.144141
ENSG00000187848	P2RX2	purinergic receptor P2X, ligand gated ion channel, 2 [Source:HGNC Symbol;Acc:HGNC:15459]	36.5531	-1.56241	0.000831604	0.0790992	-1.46642	0.0122735	NA
ENSG00000090612	ZNF268	zinc finger protein 268 [Source:HGNC Symbol;Acc:HGNC:13061]	344.837	0.165565	0.0397595	0.257979	0.346691	0.0335248	0.182476
ENSG00000132950	ZMYM5	zinc finger, MYM-type 5 [Source:HGNC Symbol;Acc:HGNC:13029]	452.57	0.304906	0.00606578	0.137165	0.492199	0.000871801	0.021289
ENSG00000165475	CRYL1	crystallin, lambda 1 [Source:HGNC Symbol;Acc:HGNC:18246]	1222.08	0.21912	0.0368835	0.250838	0.451678	2.53906e-05	0.00283718
ENSG00000132975	GPR12	G protein-coupled receptor 12 [Source:HGNC Symbol;Acc:HGNC:4466]	764.379	-0.301705	0.0104085	0.162801	-0.231367	0.0243106	0.153116
ENSG00000152484	USP12	ubiquitin specific peptidase 12 [Source:HGNC Symbol;Acc:HGNC:20485]	2057.3	-0.194	0.0172827	0.193278	-0.27055	0.000598518	0.0175083
ENSG00000172915	NBEA	neurobeachin [Source:HGNC Symbol;Acc:HGNC:7648]	5506.34	-0.300447	0.0378044	0.253223	-0.204374	0.0313006	0.176499
ENSG00000133083	DCLK1	doublecortin-like kinase 1 [Source:HGNC Symbol;Acc:HGNC:2700]	13567	-0.388918	0.0173249	0.193447	-0.460683	1.33538e-06	0.000569456
ENSG00000023516	AKAP11	A kinase (PRKA) anchor protein 11 [Source:HGNC Symbol;Acc:HGNC:369]	10996.3	-0.29809	0.0286722	0.229305	-0.271052	0.0270369	0.162247
ENSG00000170919	TPT1-AS1	TPT1 antisense RNA 1 [Source:HGNC Symbol;Acc:HGNC:43686]	404.314	0.250575	0.0197476	0.201135	0.281161	0.0121253	0.100043
ENSG00000229865	RPL31P54	ribosomal protein L31 pseudogene 54 [Source:HGNC Symbol;Acc:HGNC:36077]	13.5283	0.600959	0.00823147	0.151642	1.38547	0.00762419	NA
ENSG00000223404	LINC00397	long intergenic non-protein coding RNA 397 [Source:HGNC Symbol;Acc:HGNC:42725]	3.18948	1.59424	0.000478126	NA	2.3205	0.0233953	NA
ENSG00000102595	UGGT2	UDP-glucose glycoprotein glucosyltransferase 2 [Source:HGNC Symbol;Acc:HGNC:15664]	477.842	0.197381	0.0325074	0.240607	0.279153	0.00465276	0.0585242
ENSG00000125249	RAP2A	RAP2A, member of RAS oncogene family [Source:HGNC Symbol;Acc:HGNC:9861]	4347.13	-0.191905	0.0400193	0.258803	-0.263457	0.000324226	0.0128545
ENSG00000102572	STK24	serine/threonine kinase 24 [Source:HGNC Symbol;Acc:HGNC:11403]	2638.48	-0.216316	0.00600315	0.136686	-0.193618	0.00642536	0.07005
ENSG00000139800	ZIC5	Zic family member 5 [Source:HGNC Symbol;Acc:HGNC:20322]	124.667	0.46077	0.0195767	0.200594	0.656676	0.0108221	0.0946577
ENSG00000102452	NALCN	sodium leak channel, non selective [Source:HGNC Symbol;Acc:HGNC:19082]	2119.65	-0.280816	0.00111498	0.0828884	-0.181955	0.0403446	0.200133
ENSG00000229152	ANKRD10-IT1	ANKRD10 intronic transcript 1 [Source:HGNC Symbol;Acc:HGNC:39891]	85.8212	0.35793	0.00923589	0.156857	0.573567	0.0148629	NA
ENSG00000182968	SOX1	SRY (sex determining region Y)-box 1 [Source:HGNC Symbol;Acc:HGNC:11189]	133.76	-0.384915	0.0056448	0.134167	-0.457341	0.0101128	0.09141
ENSG00000165795	NDRG2	NDRG family member 2 [Source:HGNC Symbol;Acc:HGNC:14460]	34366	0.386845	0.0077992	0.149719	0.272002	0.0498506	0.225695
ENSG00000100439	ABHD4	abhydrolase domain containing 4 [Source:HGNC Symbol;Acc:HGNC:20154]	991.033	0.460852	0.00156169	0.0905656	0.395915	0.0326721	0.179905
ENSG00000197324	LRP10	low density lipoprotein receptor-related protein 10 [Source:HGNC Symbol;Acc:HGNC:14553]	3304.18	0.403194	0.0395306	0.257868	0.492736	0.00532281	0.0631081
ENSG00000257285	RP11-298I3.1		14.519	0.475151	0.0203027	0.202963	2.0216	0.00705559	NA
ENSG00000254505	CHMP4A	charged multivesicular body protein 4A [Source:HGNC Symbol;Acc:HGNC:20274]	57.8495	0.315687	0.0496994	0.279546	0.72443	0.00655681	NA
ENSG00000176165	FOXG1	forkhead box G1 [Source:HGNC Symbol;Acc:HGNC:3811]	3178.52	-0.214568	0.00913402	0.156308	-0.179295	0.0172367	0.123301
ENSG00000100478	AP4S1	adaptor-related protein complex 4, sigma 1 subunit [Source:HGNC Symbol;Acc:HGNC:575]	382.52	-0.156148	0.0428121	0.265143	-0.41268	0.00512671	0.06153
ENSG00000151320	AKAP6	A kinase (PRKA) anchor protein 6 [Source:HGNC Symbol;Acc:HGNC:376]	8285.77	-0.314611	0.0178778	0.194784	-0.260122	0.000816663	0.020475
ENSG00000151322	NPAS3	neuronal PAS domain protein 3 [Source:HGNC Symbol;Acc:HGNC:19311]	1443.23	0.330357	0.0248696	0.219686	0.570591	9.99339e-06	0.0016607
ENSG00000100479	POLE2	polymerase (DNA directed), epsilon 2, accessory subunit [Source:HGNC Symbol;Acc:HGNC:9178]	52.1086	0.268613	0.0366091	0.250219	0.646025	0.0394811	NA
ENSG00000186469	GNG2	guanine nucleotide binding protein (G protein), gamma 2 [Source:HGNC Symbol;Acc:HGNC:4404]	2953.85	-0.373604	0.00789135	0.149929	-0.300804	0.0222376	0.144122
ENSG00000100522	GNPNAT1	glucosamine-phosphate N-acetyltransferase 1 [Source:HGNC Symbol;Acc:HGNC:19980]	247.703	-0.208068	0.00876039	0.154878	-0.660244	0.000634722	0.0180028
ENSG00000131981	LGALS3	lectin, galactoside-binding, soluble, 3 [Source:HGNC Symbol;Acc:HGNC:6563]	463.912	0.554637	0.00749697	0.147987	0.746949	0.000200298	0.0097972
ENSG00000139977	NAA30	N(alpha)-acetyltransferase 30, NatC catalytic subunit [Source:HGNC Symbol;Acc:HGNC:19844]	1325.65	-0.218809	0.0355381	0.248682	-0.193527	0.0486416	0.222396
ENSG00000258903	RP11-355I22.2		169.491	-0.67378	0.00704959	0.144613	-1.38623	0.0164164	NA
ENSG00000126785	RHOJ	ras homolog family member J [Source:HGNC Symbol;Acc:HGNC:688]	468.055	0.309883	0.024931	0.219863	0.469962	0.0108129	0.0946577
ENSG00000179841	AKAP5	A kinase (PRKA) anchor protein 5 [Source:HGNC Symbol;Acc:HGNC:375]	1529.48	-0.320596	0.0361791	0.249603	-0.209826	0.030804	0.175501
ENSG00000139998	RAB15	RAB15, member RAS oncogene family [Source:HGNC Symbol;Acc:HGNC:20150]	7510.85	-0.257678	0.0165428	0.190079	-0.288989	3.17934e-06	0.000841032
ENSG00000100568	VTI1B	vesicle transport through interaction with t-SNAREs 1B [Source:HGNC Symbol;Acc:HGNC:17793]	2089.73	-0.208051	0.0157983	0.18708	-0.297483	0.000122196	0.00722107
ENSG00000100767	PAPLN	papilin, proteoglycan-like sulfated glycoprotein [Source:HGNC Symbol;Acc:HGNC:19262]	697.103	0.682505	0.0165162	0.190079	0.919293	0.000885008	0.021452
ENSG00000187105	HEATR4	HEAT repeat containing 4 [Source:HGNC Symbol;Acc:HGNC:16761]	158.618	0.348812	0.00308618	0.111929	0.551603	0.00978593	0.08958
ENSG00000176903	PNMA1	paraneoplastic Ma antigen 1 [Source:HGNC Symbol;Acc:HGNC:9158]	7832.88	-0.289242	0.00334804	0.115334	-0.145893	0.0492545	0.224091
ENSG00000119711	ALDH6A1	aldehyde dehydrogenase 6 family, member A1 [Source:HGNC Symbol;Acc:HGNC:7179]	3687.54	0.35816	0.0222409	0.210456	0.53804	6.22996e-05	0.00469493
ENSG00000119688	ABCD4	ATP-binding cassette, sub-family D (ALD), member 4 [Source:HGNC Symbol;Acc:HGNC:68]	1001.36	0.25641	0.0255858	0.22132	0.409538	0.000320997	0.0128545
ENSG00000119638	NEK9	NIMA-related kinase 9 [Source:HGNC Symbol;Acc:HGNC:18591]	1489.6	0.177524	0.0123128	0.174203	0.22143	0.0132608	0.104889
ENSG00000140022	STON2	stonin 2 [Source:HGNC Symbol;Acc:HGNC:30652]	1048.68	0.54649	0.0123831	0.174506	0.647566	0.00203961	0.0360183
ENSG00000165943	MOAP1	modulator of apoptosis 1 [Source:HGNC Symbol;Acc:HGNC:16658]	7414.89	-0.283293	0.0481991	0.276693	-0.312862	0.00184108	0.0340915
ENSG00000011114	BTBD7	BTB (POZ) domain containing 7 [Source:HGNC Symbol;Acc:HGNC:18269]	832.496	0.155829	0.0352374	0.248282	0.199817	0.0464151	0.216493
ENSG00000100744	GSKIP	GSK3B interacting protein [Source:HGNC Symbol;Acc:HGNC:20343]	808.6	-0.21262	0.0442003	0.267679	-0.233439	0.0214897	0.141324
ENSG00000131323	TRAF3	TNF receptor-associated factor 3 [Source:HGNC Symbol;Acc:HGNC:12033]	2931.63	-0.223984	0.0259418	0.222186	-0.241606	0.00311092	0.046725
ENSG00000269958	RP11-73M18.8		222.438	0.326207	0.0167764	0.191076	0.394607	0.0493622	0.224267
ENSG00000100711	ZFYVE21	zinc finger, FYVE domain containing 21 [Source:HGNC Symbol;Acc:HGNC:20760]	2244.28	0.19358	0.0225108	0.211485	0.25501	0.00616013	0.0689422
ENSG00000099814	CEP170B	centrosomal protein 170B [Source:HGNC Symbol;Acc:HGNC:20362]	24965.7	-0.416662	0.030749	0.236495	-0.262939	0.01594	0.117461
ENSG00000104044	OCA2	oculocutaneous albinism II [Source:HGNC Symbol;Acc:HGNC:8101]	168.93	-0.267922	0.00532998	0.133117	-0.507454	0.00652181	0.0706445
ENSG00000034053	APBA2	amyloid beta (A4) precursor protein-binding, family A, member 2 [Source:HGNC Symbol;Acc:HGNC:579]	9409.35	-0.204882	0.0401344	0.259173	-0.140278	0.0233639	0.149257
ENSG00000259772	RP11-16E12.2		33.3119	0.292388	0.0390238	0.256225	1.06958	0.0169716	NA
ENSG00000159248	GJD2	gap junction protein, delta 2, 36kDa [Source:HGNC Symbol;Acc:HGNC:19154]	134.165	-0.600278	0.000199666	0.0502637	-0.553414	0.004223	0.0555157
ENSG00000172575	RASGRP1	RAS guanyl releasing protein 1 (calcium and DAG-regulated) [Source:HGNC Symbol;Acc:HGNC:9878]	2313.72	-0.44143	0.00685278	0.143565	-0.448603	4.40717e-05	0.00394253
ENSG00000169105	CHST14	carbohydrate (N-acetylgalactosamine 4-0) sulfotransferase 14 [Source:HGNC Symbol;Acc:HGNC:24464]	159.679	0.279028	0.0313113	0.237539	0.728073	0.00959729	NA
ENSG00000245849	RAD51-AS1	RAD51 antisense RNA 1 (head to head) [Source:HGNC Symbol;Acc:HGNC:48621]	152.92	0.280885	0.0139297	0.180695	0.76899	1.50182e-05	0.00204583
ENSG00000260814	RP11-107F6.3		30.0682	0.296685	0.0439361	0.267317	1.18557	0.00487715	NA
ENSG00000205771	CATSPER2P1	cation channel, sperm associated 2 pseudogene 1 [Source:HGNC Symbol;Acc:HGNC:31054]	98.4549	0.224291	0.0224494	0.211266	0.606534	0.0114402	0.0973655
ENSG00000171766	GATM	glycine amidinotransferase (L-arginine:glycine amidinotransferase) [Source:HGNC Symbol;Acc:HGNC:4175]	3238.08	0.300925	0.0271994	0.224004	0.329796	0.01825	0.127938
ENSG00000104093	DMXL2	Dmx-like 2 [Source:HGNC Symbol;Acc:HGNC:2938]	4064.76	-0.357852	0.0263821	0.222186	-0.304868	0.000903205	0.0216803
ENSG00000128989	ARPP19	cAMP-regulated phosphoprotein, 19kDa [Source:HGNC Symbol;Acc:HGNC:16967]	14005.6	-0.25572	0.0110245	0.167297	-0.215227	0.00219799	0.0375863
ENSG00000138587	MNS1	meiosis-specific nuclear structural 1 [Source:HGNC Symbol;Acc:HGNC:29636]	185.671	0.436083	4.88168e-05	0.0256798	0.406989	0.0199787	0.13538
ENSG00000171914	TLN2	talin 2 [Source:HGNC Symbol;Acc:HGNC:15447]	8109.56	-0.273966	0.0167531	0.191001	-0.202469	0.00879635	0.0838521
ENSG00000140455	USP3	ubiquitin specific peptidase 3 [Source:HGNC Symbol;Acc:HGNC:12626]	216.73	0.234535	0.0304991	0.235499	0.41668	0.00694258	0.0728154
ENSG00000035664	DAPK2	death-associated protein kinase 2 [Source:HGNC Symbol;Acc:HGNC:2675]	305.99	0.33749	0.0204675	0.203608	0.421673	0.0358686	0.18823
ENSG00000169032	MAP2K1	mitogen-activated protein kinase kinase 1 [Source:HGNC Symbol;Acc:HGNC:6840]	6405.78	-0.266975	0.0405393	0.260536	-0.162498	0.0467232	0.217382
ENSG00000103591	AAGAB	alpha- and gamma-adaptin binding protein [Source:HGNC Symbol;Acc:HGNC:25662]	1183.48	-0.191922	0.0475395	0.275233	-0.228054	0.00593787	0.0675146
ENSG00000129007	CALML4	calmodulin-like 4 [Source:HGNC Symbol;Acc:HGNC:18445]	218.687	0.159401	0.0473046	0.27505	0.300972	0.0327925	0.180491
ENSG00000140497	SCAMP2	secretory carrier membrane protein 2 [Source:HGNC Symbol;Acc:HGNC:10564]	658.818	0.245526	0.0326955	0.241033	0.352469	0.0128511	0.103159
ENSG00000169783	LINGO1	leucine rich repeat and Ig domain containing 1 [Source:HGNC Symbol;Acc:HGNC:21205]	19519	-0.317503	0.0205095	0.203834	-0.211231	0.00719004	0.0741782
ENSG00000166411	IDH3A	isocitrate dehydrogenase 3 (NAD+) alpha [Source:HGNC Symbol;Acc:HGNC:5384]	973.47	-0.295548	0.00256758	0.104727	-0.537425	2.6173e-05	0.00289961
ENSG00000058335	RASGRF1	Ras protein-specific guanine nucleotide-releasing factor 1 [Source:HGNC Symbol;Acc:HGNC:9875]	8190.84	-0.285997	0.0399341	0.258694	-0.32524	0.000317144	0.0127665
ENSG00000258010	RP11-210M15.1		124.145	0.501894	0.0362445	0.249665	0.821792	0.0282668	NA
ENSG00000255571	MIR9-3HG	MIR9-3 host gene [Source:HGNC Symbol;Acc:HGNC:27388]	547.938	-0.209609	0.0339444	0.244464	-0.373915	0.0261502	0.159285
ENSG00000166819	PLIN1	perilipin 1 [Source:HGNC Symbol;Acc:HGNC:9076]	129.53	0.64637	0.0024401	0.103604	0.874202	0.0202761	NA
ENSG00000185518	SV2B	synaptic vesicle glycoprotein 2B [Source:HGNC Symbol;Acc:HGNC:16874]	15551.6	-0.343829	0.0440038	0.267317	-0.296952	0.00155563	0.0305515
ENSG00000167930	FAM234A	family with sequence similarity 234, member A [Source:HGNC Symbol;Acc:HGNC:14163]	1169.52	0.357723	0.00394021	0.12096	0.366117	0.0370214	0.191489
ENSG00000196557	CACNA1H	calcium channel, voltage-dependent, T type, alpha 1H subunit [Source:HGNC Symbol;Acc:HGNC:1395]	3443.59	-0.402583	0.0133504	0.178322	-0.416861	0.0157694	0.116801
ENSG00000162086	ZNF75A	zinc finger protein 75a [Source:HGNC Symbol;Acc:HGNC:13146]	493.981	0.123172	0.047676	0.275233	0.279083	0.00907283	0.0852969
ENSG00000122390	NAA60	N(alpha)-acetyltransferase 60, NatF catalytic subunit [Source:HGNC Symbol;Acc:HGNC:25875]	102.987	0.270409	0.0112642	0.167704	0.581608	0.0359828	NA
ENSG00000140632	GLYR1	glyoxylate reductase 1 homolog (Arabidopsis) [Source:HGNC Symbol;Acc:HGNC:24434]	2567.35	-0.227062	0.00788341	0.149929	-0.240435	0.0372869	0.192283
ENSG00000153446	C16orf89	chromosome 16 open reading frame 89 [Source:HGNC Symbol;Acc:HGNC:28687]	411.073	0.416846	0.0127073	0.17594	0.64978	0.00623217	0.0692121
ENSG00000260411	RP11-420N3.2		124.616	0.286714	0.0354403	0.248573	0.591415	0.00226915	0.0383979
ENSG00000048462	TNFRSF17	tumor necrosis factor receptor superfamily, member 17 [Source:HGNC Symbol;Acc:HGNC:11913]	10.6722	0.958216	0.0210837	0.206942	3.56137	0.000312961	NA
ENSG00000207425	Y_RNA	Y RNA [Source:RFAM;Acc:RF00019]	10.6222	0.732544	0.0212142	0.207396	0.903916	0.0277697	NA
ENSG00000188599	NPIPP1	nuclear pore complex interacting protein pseudogene 1 [Source:HGNC Symbol;Acc:HGNC:35407]	114.972	0.45701	0.0115763	0.169237	0.680005	0.000345754	0.0130661
ENSG00000185164	NOMO2	NODAL modulator 2 [Source:HGNC Symbol;Acc:HGNC:22652]	632.057	-0.397305	0.0112544	0.167704	-0.35802	0.0482643	0.221295
ENSG00000103316	CRYM	crystallin, mu [Source:HGNC Symbol;Acc:HGNC:2418]	2892.23	-0.286245	0.0466221	0.273161	-0.211844	0.0350877	0.186396
ENSG00000175267	VWA3A	von Willebrand factor A domain containing 3A [Source:HGNC Symbol;Acc:HGNC:27088]	562.296	0.290753	0.0389679	0.256225	0.262665	0.0322954	0.179047
ENSG00000168434	COG7	component of oligomeric golgi complex 7 [Source:HGNC Symbol;Acc:HGNC:18622]	831.09	0.185566	0.000938664	0.0790992	0.222799	0.0225328	0.145453
ENSG00000103353	UBFD1	ubiquitin family domain containing 1 [Source:HGNC Symbol;Acc:HGNC:30565]	2132.72	-0.184139	0.0366174	0.250219	-0.204068	0.0122407	0.100547
ENSG00000166501	PRKCB	protein kinase C, beta [Source:HGNC Symbol;Acc:HGNC:9395]	38385.9	-0.250324	0.0310825	0.237356	-0.136708	0.0125526	0.102331
ENSG00000188322	SBK1	SH3 domain binding kinase 1 [Source:HGNC Symbol;Acc:HGNC:17699]	4036.68	-0.277397	0.0264298	0.222186	-0.447462	2.34596e-06	0.000735888
ENSG00000240634	RP11-1348G14.1		19.8479	0.456818	0.0270791	0.22367	0.916225	0.0113395	NA
ENSG00000013364	MVP	major vault protein [Source:HGNC Symbol;Acc:HGNC:7531]	1327.56	0.407556	0.0306371	0.236071	0.456317	0.0212267	0.139736
ENSG00000102879	CORO1A	coronin, actin binding protein, 1A [Source:HGNC Symbol;Acc:HGNC:2252]	3139.23	-0.272049	0.0174545	0.193564	-0.277711	0.0126098	0.102341
ENSG00000140678	ITGAX	integrin, alpha X (complement component 3 receptor 4 subunit) [Source:HGNC Symbol;Acc:HGNC:6152]	334.104	-0.776642	0.000505723	0.0727486	-0.734815	0.00320551	0.0476489
ENSG00000166123	GPT2	glutamic pyruvate transaminase (alanine aminotransferase) 2 [Source:HGNC Symbol;Acc:HGNC:18062]	3694.31	0.327747	0.0292611	0.231111	0.442758	3.94949e-05	0.00361825
ENSG00000171208	NETO2	neuropilin (NRP) and tolloid (TLL)-like 2 [Source:HGNC Symbol;Acc:HGNC:14644]	1149.35	-0.357702	0.00561813	0.134167	-0.315466	0.00394795	0.0541964
ENSG00000261325	AC140542.2		39.5321	-0.686188	0.0153851	0.185729	-0.954048	0.00356018	NA
ENSG00000121270	ABCC11	ATP-binding cassette, sub-family C (CFTR/MRP), member 11 [Source:HGNC Symbol;Acc:HGNC:14639]	49.2611	0.496305	0.00246586	0.103652	0.952991	0.0419934	NA
ENSG00000140718	FTO	fat mass and obesity associated [Source:HGNC Symbol;Acc:HGNC:24678]	2571.71	-0.307886	0.00751205	0.147987	-0.417253	0.00549041	0.0644626
ENSG00000260038	RP11-407G23.4		23.8886	0.461804	0.0129726	0.176999	0.735165	0.0369807	NA
ENSG00000006210	CX3CL1	chemokine (C-X3-C motif) ligand 1 [Source:HGNC Symbol;Acc:HGNC:10647]	10648.2	-0.322713	0.00782541	0.149911	-0.265204	0.00108512	0.024504
ENSG00000159792	PSKH1	protein serine kinase H1 [Source:HGNC Symbol;Acc:HGNC:9529]	737.412	0.196632	0.0408825	0.261452	0.522111	0.00366511	0.0516237
ENSG00000213398	LCAT	lecithin-cholesterol acyltransferase [Source:HGNC Symbol;Acc:HGNC:6522]	566.946	0.284389	0.0133703	0.178322	0.427164	0.0462377	0.216188
ENSG00000181019	NQO1	NAD(P)H dehydrogenase, quinone 1 [Source:HGNC Symbol;Acc:HGNC:2874]	302.78	0.531069	0.00521035	0.132978	0.910599	2.55685e-06	0.000735888
ENSG00000214353	VAC14-AS1	VAC14 antisense RNA 1 [Source:HGNC Symbol;Acc:HGNC:48605]	167.244	0.440887	0.00619209	0.138477	0.570846	0.023554	0.149854
ENSG00000166822	TMEM170A	transmembrane protein 170A [Source:HGNC Symbol;Acc:HGNC:29577]	639.291	0.198932	0.0369112	0.250838	0.262944	0.0340785	0.183365
ENSG00000178573	MAF	v-maf avian musculoaponeurotic fibrosarcoma oncogene homolog [Source:HGNC Symbol;Acc:HGNC:6776]	918.88	-0.413689	0.00574608	0.135279	-0.29916	0.0352283	0.186913
ENSG00000135709	KIAA0513	KIAA0513 [Source:HGNC Symbol;Acc:HGNC:29058]	22443.7	-0.259551	0.0189107	0.198599	-0.158339	0.0191779	0.131735
ENSG00000223959	AFG3L1P	AFG3-like AAA ATPase 1, pseudogene [Source:HGNC Symbol;Acc:HGNC:314]	584.024	0.190752	0.0222615	0.210456	0.385497	0.00111318	0.0249206
ENSG00000007168	PAFAH1B1	platelet-activating factor acetylhydrolase 1b, regulatory subunit 1 (45kDa) [Source:HGNC Symbol;Acc:HGNC:8574]	11218.9	-0.346687	0.0105466	0.163867	-0.269757	0.00344769	0.0498205
ENSG00000132359	RAP1GAP2	RAP1 GTPase activating protein 2 [Source:HGNC Symbol;Acc:HGNC:29176]	8671.86	-0.282705	0.0123243	0.174203	-0.405113	8.66274e-06	0.00149761
ENSG00000129219	PLD2	phospholipase D2 [Source:HGNC Symbol;Acc:HGNC:9068]	945.271	0.366552	0.0466624	0.273206	0.723899	0.000372364	0.013625
ENSG00000132517	SLC52A1	solute carrier family 52 (riboflavin transporter), member 1 [Source:HGNC Symbol;Acc:HGNC:30225]	36.7275	0.244624	0.00554659	0.133558	1.28833	0.00332943	NA
ENSG00000263272	CTC-524C5.2		106.312	0.326927	0.0104135	0.162801	0.448986	0.00892043	0.084399
ENSG00000132535	DLG4	discs, large homolog 4 (Drosophila) [Source:HGNC Symbol;Acc:HGNC:2903]	28789.7	-0.290314	0.0134437	0.178548	-0.214412	0.00719349	0.0741782
ENSG00000181856	SLC2A4	solute carrier family 2 (facilitated glucose transporter), member 4 [Source:HGNC Symbol;Acc:HGNC:11009]	72.9701	0.467765	0.0413895	0.262599	1.49794	0.00021399	NA
ENSG00000170004	CHD3	chromodomain helicase DNA binding protein 3 [Source:HGNC Symbol;Acc:HGNC:1918]	18626.4	-0.214005	0.037979	0.25383	-0.228728	0.00213496	0.0369471
ENSG00000166579	NDEL1	nudE neurodevelopment protein 1-like 1 [Source:HGNC Symbol;Acc:HGNC:17620]	2648.3	-0.167772	0.0375997	0.252331	-0.151403	0.0357823	0.18823
ENSG00000109047	RCVRN	recoverin [Source:HGNC Symbol;Acc:HGNC:9937]	77.697	0.727167	0.02927	0.231111	0.9166	0.029692	NA
ENSG00000007237	GAS7	growth arrest-specific 7 [Source:HGNC Symbol;Acc:HGNC:4169]	34913.9	-0.212069	0.0296322	0.23227	-0.234222	0.00137578	0.0285029
ENSG00000108551	RASD1	RAS, dexamethasone-induced 1 [Source:HGNC Symbol;Acc:HGNC:15828]	3354.18	0.329077	0.0296459	0.23227	0.402731	0.0304598	0.17439
ENSG00000176974	SHMT1	serine hydroxymethyltransferase 1 (soluble) [Source:HGNC Symbol;Acc:HGNC:10850]	293.347	0.24248	0.0277453	0.22599	0.69457	9.1067e-05	0.00604003
ENSG00000252349	SNORA31	Small nucleolar RNA SNORA31 [Source:RFAM;Acc:RF00322]	4.20256	0.675057	0.0216107	NA	1.91603	0.0230384	NA
ENSG00000154898	CCDC144CP	coiled-coil domain containing 144C, pseudogene [Source:HGNC Symbol;Acc:HGNC:29073]	368.854	0.518516	0.0169884	0.192267	0.56492	0.0236757	0.150287
ENSG00000212719	C17orf51	chromosome 17 open reading frame 51 [Source:HGNC Symbol;Acc:HGNC:27904]	1455.18	-0.22607	0.0284463	0.228486	-0.212502	0.0468233	0.217613
ENSG00000264608	RP11-192H23.8		126.237	0.289247	0.0345624	0.245784	0.427674	0.0315576	0.177208
ENSG00000007202	KIAA0100	KIAA0100 [Source:HGNC Symbol;Acc:HGNC:28960]	4709.33	-0.221368	0.0200696	0.2022	-0.210359	0.00696293	0.0728439
ENSG00000109113	RAB34	RAB34, member RAS oncogene family [Source:HGNC Symbol;Acc:HGNC:16519]	487.969	0.431131	0.0294418	0.231716	0.791929	8.94025e-05	0.00599248
ENSG00000173065	FAM222B	family with sequence similarity 222, member B [Source:HGNC Symbol;Acc:HGNC:25563]	1343.75	0.148943	0.00818404	0.151336	0.19064	0.0295521	0.171236
ENSG00000063015	SEZ6	seizure related 6 homolog (mouse) [Source:HGNC Symbol;Acc:HGNC:15955]	4047.15	-0.268049	0.030209	0.233994	-0.177201	0.0385801	0.195943
ENSG00000126653	NSRP1	nuclear speckle splicing regulatory protein 1 [Source:HGNC Symbol;Acc:HGNC:25305]	1397	0.245708	0.0300881	0.233792	0.224844	0.0355448	0.187741
ENSG00000176749	CDK5R1	cyclin-dependent kinase 5, regulatory subunit 1 (p35) [Source:HGNC Symbol;Acc:HGNC:1775]	9804.08	-0.252783	0.0136744	0.179398	-0.179713	0.022707	0.146359
ENSG00000108684	ASIC2	acid sensing (proton gated) ion channel 2 [Source:HGNC Symbol;Acc:HGNC:99]	1660.54	-0.298876	0.00484492	0.129216	-0.22153	0.0122048	0.100457
ENSG00000252370	RNA5SP438	RNA, 5S ribosomal pseudogene 438 [Source:HGNC Symbol;Acc:HGNC:43338]	11.1508	0.697901	0.0492381	0.278831	0.824056	0.0409886	NA
ENSG00000129270	No Gene Symbol Available		570.511	0.479025	0.0169486	0.19215	0.526722	0.00521843	0.0622848
ENSG00000129277	No Gene Symbol Available		6.56279	-2.15452	2.91599e-07	NA	-2.64748	0.00899712	NA
ENSG00000174111	No Gene Symbol Available		771.396	-0.500651	0.000270764	0.057779	-0.694874	0.00839867	NA
ENSG00000002834	LASP1	LIM and SH3 protein 1 [Source:HGNC Symbol;Acc:HGNC:6513]	6080.58	-0.174564	0.04949	0.279325	-0.22251	0.00131501	0.0277158
ENSG00000263874	LINC00672	long intergenic non-protein coding RNA 672 [Source:HGNC Symbol;Acc:HGNC:44353]	865.872	-0.170248	0.0492305	0.278831	-0.22148	0.0192445	0.132053
ENSG00000141736	ERBB2	erb-b2 receptor tyrosine kinase 2 [Source:HGNC Symbol;Acc:HGNC:3430]	993.752	0.45814	0.02322	0.21353	0.569255	0.006619	0.0712587
ENSG00000073605	GSDMB	gasdermin B [Source:HGNC Symbol;Acc:HGNC:23690]	347.529	0.344061	0.0225689	0.211578	0.267433	0.0148808	0.112644
ENSG00000126368	NR1D1	nuclear receptor subfamily 1, group D, member 1 [Source:HGNC Symbol;Acc:HGNC:7962]	2501.27	0.319949	0.0379951	0.253831	0.47952	0.00271989	0.0429942
ENSG00000188895	MSL1	male-specific lethal 1 homolog (Drosophila) [Source:HGNC Symbol;Acc:HGNC:27905]	4274.81	-0.167694	0.0190459	0.198871	-0.164032	0.00372534	0.0521281
ENSG00000141756	FKBP10	FK506 binding protein 10, 65 kDa [Source:HGNC Symbol;Acc:HGNC:18169]	934.281	0.349847	0.0444286	0.267926	0.61248	0.00293637	0.0449896
ENSG00000131473	ACLY	ATP citrate lyase [Source:HGNC Symbol;Acc:HGNC:115]	4691.38	-0.247843	0.0200686	0.2022	-0.202994	0.00133237	0.0279452
ENSG00000033627	ATP6V0A1	ATPase, H+ transporting, lysosomal V0 subunit a1 [Source:HGNC Symbol;Acc:HGNC:865]	18675.5	-0.256063	0.0140057	0.181034	-0.217066	0.000709934	0.0187995
ENSG00000108797	CNTNAP1	contactin associated protein 1 [Source:HGNC Symbol;Acc:HGNC:8011]	14526.1	-0.323881	0.026492	0.222186	-0.347359	0.000715961	0.0187995
ENSG00000126581	BECN1	beclin 1, autophagy related [Source:HGNC Symbol;Acc:HGNC:1034]	999.124	-0.196379	0.0261382	0.222186	-0.468494	0.00012011	0.00718658
ENSG00000131467	PSME3	proteasome activator subunit 3 [Source:HGNC Symbol;Acc:HGNC:9570]	3160.49	-0.187572	0.0253408	0.220955	-0.183698	0.00335872	0.0489166
ENSG00000175906	ARL4D	ADP-ribosylation factor-like 4D [Source:HGNC Symbol;Acc:HGNC:656]	504.349	-0.359183	0.0163601	0.189939	-0.470345	0.00896723	0.0845947
ENSG00000108861	DUSP3	dual specificity phosphatase 3 [Source:HGNC Symbol;Acc:HGNC:3069]	6399.16	-0.256588	0.00813804	0.151241	-0.276921	6.4569e-06	0.00130772
ENSG00000087152	ATXN7L3	ataxin 7-like 3 [Source:HGNC Symbol;Acc:HGNC:25416]	9890.25	-0.196726	0.0482951	0.276749	-0.189144	0.0334264	0.182201
ENSG00000172992	DCAKD	dephospho-CoA kinase domain containing [Source:HGNC Symbol;Acc:HGNC:26238]	2095.77	0.140813	0.042322	0.263847	0.174469	0.0258311	0.15815
ENSG00000184922	FMNL1	formin-like 1 [Source:HGNC Symbol;Acc:HGNC:1212]	2352.17	-0.244192	0.0139207	0.180695	-0.300717	0.00317649	0.0474295
ENSG00000136436	CALCOCO2	calcium binding and coiled-coil domain 2 [Source:HGNC Symbol;Acc:HGNC:29912]	1710.98	0.320666	0.000503659	0.0727486	0.384663	0.000249715	0.0110471
ENSG00000182575	NXPH3	neurexophilin 3 [Source:HGNC Symbol;Acc:HGNC:8077]	1702.58	-0.3423	0.020652	0.204608	-0.321215	0.0326623	0.179905
ENSG00000250107	CACNA1G-AS1	CACNA1G antisense RNA 1 [Source:HGNC Symbol;Acc:HGNC:27377]	29.4692	-0.361525	0.0155943	0.187038	-1.12013	0.0134118	NA
ENSG00000006283	CACNA1G	calcium channel, voltage-dependent, T type, alpha 1G subunit [Source:HGNC Symbol;Acc:HGNC:1394]	2563.9	-0.445908	0.000966291	0.0795771	-0.417762	0.000110056	0.00682555
ENSG00000175175	PPM1E	protein phosphatase, Mg2+/Mn2+ dependent, 1E [Source:HGNC Symbol;Acc:HGNC:19322]	613.616	-0.650652	0.00206995	0.0992544	-0.469191	0.0133826	0.10545
ENSG00000068489	PRR11	proline rich 11 [Source:HGNC Symbol;Acc:HGNC:25619]	112.028	0.244607	0.0220374	0.210456	0.653442	0.0268759	NA
ENSG00000175155	YPEL2	yippee-like 2 [Source:HGNC Symbol;Acc:HGNC:18326]	1764.83	-0.196533	0.0461556	0.27172	-0.221465	0.0185288	0.128916
ENSG00000265313	LINC01476	long intergenic non-protein coding RNA 1476 [Source:HGNC Symbol;Acc:HGNC:51117]	115.598	-0.473839	0.00325823	0.114571	-0.636928	0.0253502	NA
ENSG00000141367	CLTC	clathrin, heavy chain (Hc) [Source:HGNC Symbol;Acc:HGNC:2092]	18517.5	-0.260293	0.0495839	0.279546	-0.188742	0.00414266	0.0549051
ENSG00000170832	USP32	ubiquitin specific peptidase 32 [Source:HGNC Symbol;Acc:HGNC:19143]	2659.01	-0.262272	0.0251909	0.220748	-0.284477	0.0141712	0.109307
ENSG00000266934	RP11-332H18.3		24.5907	0.454455	0.0430499	0.265685	1.67353	0.0351687	NA
ENSG00000108604	SMARCD2	SWI/SNF related, matrix associated, actin dependent regulator of chromatin, subfamily d, member 2 [Source:HGNC Symbol;Acc:HGNC:11107]	470.53	0.306778	0.022546	0.211544	0.547254	7.93194e-05	0.00549806
ENSG00000108946	PRKAR1A	protein kinase, cAMP-dependent, regulatory, type I, alpha [Source:HGNC Symbol;Acc:HGNC:9388]	9642.18	-0.229862	0.00835616	0.151696	-0.179732	0.0175154	0.124676
ENSG00000180616	SSTR2	somatostatin receptor 2 [Source:HGNC Symbol;Acc:HGNC:11331]	1820.32	-0.338442	0.0378887	0.25358	-0.31152	0.0208136	0.13847
ENSG00000132470	ITGB4	integrin, beta 4 [Source:HGNC Symbol;Acc:HGNC:6158]	3289.67	1.12213	0.000792239	0.0785759	1.21582	1.54676e-05	0.00204583
ENSG00000188878	FBF1	Fas (TNFRSF6) binding factor 1 [Source:HGNC Symbol;Acc:HGNC:24674]	320.366	0.275445	0.00624665	0.13891	0.539169	0.00433383	0.0561751
ENSG00000169738	DCXR	dicarbonyl/L-xylulose reductase [Source:HGNC Symbol;Acc:HGNC:18985]	1254.24	0.219936	0.0472377	0.274877	0.305767	0.0228161	0.146916
ENSG00000170579	DLGAP1	discs, large (Drosophila) homolog-associated protein 1 [Source:HGNC Symbol;Acc:HGNC:2905]	11456.5	-0.35187	0.0111647	0.167704	-0.277181	0.00204954	0.0360611
ENSG00000263878	DLGAP1-AS4	DLGAP1 antisense RNA 4 [Source:HGNC Symbol;Acc:HGNC:44333]	155.672	-0.298346	0.0267873	0.222864	-0.41523	0.00841888	0.0813155
ENSG00000067900	ROCK1	Rho-associated, coiled-coil containing protein kinase 1 [Source:HGNC Symbol;Acc:HGNC:10251]	1925.65	0.27459	0.0353945	0.248525	0.30087	0.0126564	0.102341
ENSG00000134508	CABLES1	Cdk5 and Abl enzyme substrate 1 [Source:HGNC Symbol;Acc:HGNC:25097]	2575.44	0.355496	0.0385679	0.255425	0.471	0.00562233	0.0652432
ENSG00000197705	KLHL14	kelch-like family member 14 [Source:HGNC Symbol;Acc:HGNC:29266]	59.7615	-0.626846	1.33725e-05	0.0144408	-0.788122	0.0204311	NA
ENSG00000134769	DTNA	dystrobrevin, alpha [Source:HGNC Symbol;Acc:HGNC:3057]	8768.09	0.385446	0.00366924	0.118525	0.41641	0.00235023	0.0390663
ENSG00000132872	SYT4	synaptotagmin IV [Source:HGNC Symbol;Acc:HGNC:11512]	5752.92	-0.364987	0.0339588	0.244488	-0.295694	0.0119739	0.0994906
ENSG00000141469	SLC14A1	solute carrier family 14 (urea transporter), member 1 (Kidd blood group) [Source:HGNC Symbol;Acc:HGNC:10918]	911.308	1.13916	0.000688016	0.0762107	1.77356	1.41773e-06	0.000569456
ENSG00000167220	HDHD2	haloacid dehalogenase-like hydrolase domain containing 2 [Source:HGNC Symbol;Acc:HGNC:25364]	878.946	-0.14372	0.0396844	0.257979	-0.331155	0.00057488	0.0172491
ENSG00000263849	MIR4744	microRNA 4744 [Source:HGNC Symbol;Acc:HGNC:41866]	4.24623	0.745124	0.0147505	NA	1.72077	0.0491915	NA
ENSG00000167315	ACAA2	acetyl-CoA acyltransferase 2 [Source:HGNC Symbol;Acc:HGNC:83]	492.735	0.470035	0.00158282	0.0907216	0.565493	0.00136	0.0283413
ENSG00000167306	MYO5B	myosin VB [Source:HGNC Symbol;Acc:HGNC:7603]	339.681	-0.521113	0.000360311	0.0643707	-0.682925	0.000387976	0.0138158
ENSG00000091157	WDR7	WD repeat domain 7 [Source:HGNC Symbol;Acc:HGNC:13490]	4606.27	-0.27406	0.0375856	0.252314	-0.228149	0.00506884	0.0612894
ENSG00000206052	DOK6	docking protein 6 [Source:HGNC Symbol;Acc:HGNC:28301]	7726.05	-0.319164	0.0434201	0.266419	-0.331739	0.00322944	0.0478384
ENSG00000166342	NETO1	neuropilin (NRP) and tolloid (TLL)-like 1 [Source:HGNC Symbol;Acc:HGNC:13823]	1364.77	-0.425014	0.0083036	0.151642	-0.269806	0.0316437	0.177208
ENSG00000131196	NFATC1	nuclear factor of activated T-cells, cytoplasmic, calcineurin-dependent 1 [Source:HGNC Symbol;Acc:HGNC:7775]	247.606	0.480534	0.0282463	0.227817	0.879425	0.00110778	NA
ENSG00000271461	RP4-673D20.6		83.855	0.595315	0.00376928	0.119973	0.591157	0.0338922	0.182925
ENSG00000232528	RP4-673D20.3		101.96	0.520038	0.00202708	0.0986943	0.736312	0.0131596	NA
ENSG00000201346	U3	Small nucleolar RNA U3 [Source:RFAM;Acc:RF00012]	7.8729	0.619285	0.0125631	NA	1.65226	0.0390036	NA
ENSG00000088812	ATRN	attractin [Source:HGNC Symbol;Acc:HGNC:885]	5091.82	-0.290018	0.00948757	0.158275	-0.210174	0.00872578	0.0835329
ENSG00000089199	CHGB	chromogranin B [Source:HGNC Symbol;Acc:HGNC:1930]	5803.68	-0.309889	0.0187375	0.198134	-0.23456	0.0283731	0.167626
ENSG00000125827	TMX4	thioredoxin-related transmembrane protein 4 [Source:HGNC Symbol;Acc:HGNC:25237]	4703.28	-0.276964	0.0231973	0.21353	-0.234373	0.000891848	0.021452
ENSG00000089048	ESF1	ESF1 nucleolar pre-rRNA processing protein homolog [Source:HGNC Symbol;Acc:HGNC:15898]	1131.57	0.222823	0.0163966	0.190013	0.244496	0.0250162	0.155862
ENSG00000149474	CSRP2BP	CSRP2 binding protein [Source:HGNC Symbol;Acc:HGNC:15904]	783.658	-0.150752	0.041875	0.262962	-0.226763	0.0308097	0.175501
ENSG00000154930	ACSS1	acyl-CoA synthetase short-chain family member 1 [Source:HGNC Symbol;Acc:HGNC:16091]	3059.63	0.391799	0.0389672	0.256225	0.562833	0.00442474	0.0567294
ENSG00000125966	MMP24	matrix metallopeptidase 24 (membrane-inserted) [Source:HGNC Symbol;Acc:HGNC:7172]	1588.32	-0.228226	0.0370623	0.250894	-0.321983	0.0250437	0.155862
ENSG00000053438	NNAT	neuronatin [Source:HGNC Symbol;Acc:HGNC:7860]	4383.7	-0.4084	0.00133511	0.0871131	-0.283382	0.0182387	0.127927
ENSG00000101438	SLC32A1	solute carrier family 32 (GABA vesicular transporter), member 1 [Source:HGNC Symbol;Acc:HGNC:11018]	1689.17	-0.670382	0.000667706	0.0762107	-0.590473	0.000550435	0.016907
ENSG00000204103	MAFB	v-maf avian musculoaponeurotic fibrosarcoma oncogene homolog B [Source:HGNC Symbol;Acc:HGNC:6408]	531.079	-0.263237	0.0440796	0.267387	-0.335711	0.0353317	0.187155
ENSG00000132824	SERINC3	serine incorporator 3 [Source:HGNC Symbol;Acc:HGNC:11699]	8432.43	-0.183801	0.0482493	0.276693	-0.211474	0.000245501	0.0109354
ENSG00000124140	SLC12A5	solute carrier family 12 (potassium/chloride transporter), member 5 [Source:HGNC Symbol;Acc:HGNC:13818]	22350.3	-0.309393	0.0339302	0.244464	-0.207408	0.0142869	0.109513
ENSG00000064655	EYA2	EYA transcriptional coactivator and phosphatase 2 [Source:HGNC Symbol;Acc:HGNC:3520]	245.423	0.514909	0.00836846	0.151708	0.575587	0.0342037	0.183715
ENSG00000054793	ATP9A	ATPase, class II, type 9A [Source:HGNC Symbol;Acc:HGNC:13540]	21888.4	-0.285886	0.0162964	0.189608	-0.22715	0.00629818	0.0693602
ENSG00000054803	CBLN4	cerebellin 4 precursor [Source:HGNC Symbol;Acc:HGNC:16231]	908.574	-0.335499	0.0493927	0.279081	-0.404117	0.00248471	0.0407166
ENSG00000101158	NELFCD	negative elongation factor complex member C/D [Source:HGNC Symbol;Acc:HGNC:15934]	1681.22	0.121589	0.00812811	0.151241	0.159523	0.0382272	0.194896
ENSG00000196074	SYCP2	synaptonemal complex protein 2 [Source:HGNC Symbol;Acc:HGNC:11490]	360.517	0.460257	0.00099687	0.0807493	0.430665	0.0104036	0.092658
ENSG00000101193	GID8	GID complex subunit 8 [Source:HGNC Symbol;Acc:HGNC:15857]	564.126	-0.132739	0.00513226	0.131946	-0.247601	0.0381878	0.194896
ENSG00000101213	PTK6	protein tyrosine kinase 6 [Source:HGNC Symbol;Acc:HGNC:9617]	129.797	0.486085	0.0346824	0.246177	0.804196	0.0154119	NA
ENSG00000101150	TPD52L2	tumor protein D52-like 2 [Source:HGNC Symbol;Acc:HGNC:12007]	3398.04	0.123866	0.022115	0.210456	0.175447	0.00706859	0.0734159
ENSG00000267751	AC009005.2		4.72872	0.78266	0.0162393	NA	2.58286	0.0224619	NA
ENSG00000261526	CTB-31O20.2		13.3363	0.396467	0.0146317	0.18278	1.24811	0.00652116	NA
ENSG00000267283	AC005306.3		34.2128	0.386319	0.0130292	0.177003	1.34304	0.0380699	NA
ENSG00000099840	IZUMO4	IZUMO family member 4 [Source:HGNC Symbol;Acc:HGNC:26950]	382.092	0.386495	0.0104762	0.163419	0.572969	0.00117043	0.0258013
ENSG00000167676	PLIN4	perilipin 4 [Source:HGNC Symbol;Acc:HGNC:29393]	564.204	0.758421	0.000792559	0.0785759	0.893819	0.00180369	0.033447
ENSG00000214456	PLIN5	perilipin 5 [Source:HGNC Symbol;Acc:HGNC:33196]	273.316	0.69401	0.000389427	0.0645646	0.72818	0.0022617	0.038372
ENSG00000087903	RFX2	regulatory factor X, 2 (influences HLA class II expression) [Source:HGNC Symbol;Acc:HGNC:9983]	438.749	0.481853	0.00543287	0.133558	0.605812	0.00831631	0.0808672
ENSG00000188000	OR7D2	olfactory receptor, family 7, subfamily D, member 2 [Source:HGNC Symbol;Acc:HGNC:8378]	15.6063	-0.948	0.0265136	0.222186	-1.92319	0.0372083	NA
ENSG00000129353	SLC44A2	solute carrier family 44 (choline transporter), member 2 [Source:HGNC Symbol;Acc:HGNC:17292]	5020.93	0.336739	0.00251793	0.103976	0.414965	3.93087e-05	0.00361825
ENSG00000223547	ZNF844	zinc finger protein 844 [Source:HGNC Symbol;Acc:HGNC:25932]	332.672	0.230999	0.042866	0.265254	0.551619	0.000456403	0.0150532
ENSG00000214189	ZNF788	zinc finger family member 788 [Source:HGNC Symbol;Acc:HGNC:33112]	7.26831	0.577563	0.0308416	NA	2.06716	0.040798	NA
ENSG00000198342	ZNF442	zinc finger protein 442 [Source:HGNC Symbol;Acc:HGNC:20877]	26.7786	0.395027	0.0371622	0.250992	1.17343	0.0266478	NA
ENSG00000160877	NACC1	nucleus accumbens associated 1, BEN and BTB (POZ) domain containing [Source:HGNC Symbol;Acc:HGNC:20967]	5965.15	-0.264559	0.0140962	0.181547	-0.22039	0.0211452	0.139736
ENSG00000099797	TECR	trans-2,3-enoyl-CoA reductase [Source:HGNC Symbol;Acc:HGNC:4551]	3381.16	0.176027	0.0385624	0.255425	0.253852	0.0068628	0.0723398
ENSG00000171903	CYP4F11	cytochrome P450, family 4, subfamily F, polypeptide 11 [Source:HGNC Symbol;Acc:HGNC:13265]	221.657	0.6357	0.0300537	0.233689	1.10453	0.000214518	0.0101112
ENSG00000130477	UNC13A	unc-13 homolog A (C. elegans) [Source:HGNC Symbol;Acc:HGNC:23150]	19355.6	-0.284439	0.021173	0.207175	-0.25212	0.00416094	0.0549636
ENSG00000269694	AC005197.2		93.7755	0.455058	0.000263393	0.0572054	0.56677	0.0142642	0.109404
ENSG00000153902	LGI4	leucine-rich repeat LGI family, member 4 [Source:HGNC Symbol;Acc:HGNC:18712]	3762.52	0.436091	0.00109883	0.082574	0.411835	5.68196e-05	0.00457451
ENSG00000225975	LINC01534	long intergenic non-protein coding RNA 1534 [Source:HGNC Symbol;Acc:HGNC:51281]	95.7641	-0.289517	0.0154604	0.186037	-0.640164	0.0381362	NA
ENSG00000167642	SPINT2	serine peptidase inhibitor, Kunitz type, 2 [Source:HGNC Symbol;Acc:HGNC:11247]	1139.34	-0.250466	0.0443518	0.267926	-0.286662	0.00250733	0.040932
ENSG00000267473	No Gene Symbol Available		428.322	-0.277461	0.0062325	0.138762	-0.326486	0.0485446	0.222187
ENSG00000104823	ECH1	enoyl CoA hydratase 1, peroxisomal [Source:HGNC Symbol;Acc:HGNC:3149]	925.278	0.258101	0.0114112	0.168192	0.228701	0.0412508	0.203074
ENSG00000187534	PRR13P5	proline rich 13 pseudogene 5 [Source:HGNC Symbol;Acc:HGNC:50618]	25.6094	0.408524	0.0162425	0.189179	0.974358	0.0171692	NA
ENSG00000187187	ZNF546	zinc finger protein 546 [Source:HGNC Symbol;Acc:HGNC:28671]	281.834	0.219384	0.0226033	0.211578	0.404105	0.00356732	0.0508687
ENSG00000105409	ATP1A3	ATPase, Na+/K+ transporting, alpha 3 polypeptide [Source:HGNC Symbol;Acc:HGNC:801]	82231.5	-0.381937	0.0246573	0.219171	-0.314183	0.00129776	0.0274863
ENSG00000267163	No Gene Symbol Available		24.1281	0.771358	2.16504e-06	0.013472	0.995709	0.022292	NA
ENSG00000125740	FOSB	FBJ murine osteosarcoma viral oncogene homolog B [Source:HGNC Symbol;Acc:HGNC:3797]	555.307	-0.74173	0.000368975	0.0645646	-0.673242	0.0164807	0.119888
ENSG00000124440	HIF3A	hypoxia inducible factor 3, alpha subunit [Source:HGNC Symbol;Acc:HGNC:15825]	1292.78	0.728669	0.00182696	0.0958065	1.2948	6.04972e-08	0.000130694
ENSG00000160014	CALM3	calmodulin 3 (phosphorylase kinase, delta) [Source:HGNC Symbol;Acc:HGNC:1449]	65210.8	-0.237212	0.0480685	0.276372	-0.275905	0.00718846	0.0741782
ENSG00000105552	BCAT2	branched chain amino-acid transaminase 2, mitochondrial [Source:HGNC Symbol;Acc:HGNC:977]	832.203	0.373372	0.00394169	0.12096	0.450149	0.00377839	0.0525489
ENSG00000268518	CTD-2545M3.8		77.9365	0.614018	0.0137353	0.179398	0.638562	0.0224852	0.145238
ENSG00000256087	ZNF432	zinc finger protein 432 [Source:HGNC Symbol;Acc:HGNC:20810]	338.634	0.129317	0.0395117	0.25786	0.338504	0.014615	0.111435
ENSG00000167614	TTYH1	tweety family member 1 [Source:HGNC Symbol;Acc:HGNC:13476]	13706.4	0.277182	0.0482136	0.276693	0.354521	0.00659134	0.0711264
ENSG00000239998	LILRA2	leukocyte immunoglobulin-like receptor, subfamily A (with TM domain), member 2 [Source:HGNC Symbol;Acc:HGNC:6603]	21.5597	-0.668262	0.029799	0.232721	-1.39942	0.0307282	NA
ENSG00000204514	ZNF814	zinc finger protein 814 [Source:HGNC Symbol;Acc:HGNC:33258]	731.198	0.252694	0.0359702	0.249463	0.292811	0.0166034	0.120433
ENSG00000183307	CECR6	cat eye syndrome chromosome region, candidate 6 [Source:HGNC Symbol;Acc:HGNC:1844]	1599.43	-0.378911	0.00264021	0.105766	-0.211284	0.0381074	0.194896
ENSG00000215193	PEX26	peroxisomal biogenesis factor 26 [Source:HGNC Symbol;Acc:HGNC:22965]	3815.95	-0.143808	0.0474375	0.275233	-0.204065	0.000254128	0.0111284
ENSG00000100033	PRODH	proline dehydrogenase (oxidase) 1 [Source:HGNC Symbol;Acc:HGNC:9453]	3239.37	0.476243	0.0125249	0.175292	0.740946	0.00382505	0.0529705
ENSG00000242876	RN7SL812P	RNA, 7SL, cytoplasmic 812, pseudogene [Source:HGNC Symbol;Acc:HGNC:46828]	28.0429	0.389553	0.0172621	0.193278	1.22223	0.0101528	NA
ENSG00000241973	PI4KA	phosphatidylinositol 4-kinase, catalytic, alpha [Source:HGNC Symbol;Acc:HGNC:8983]	35041.7	-0.372183	0.0153986	0.185729	-0.273289	0.00194642	0.035154
ENSG00000100077	ADRBK2	adrenergic, beta, receptor kinase 2 [Source:HGNC Symbol;Acc:HGNC:290]	3675.56	-0.342424	0.00382644	0.120588	-0.226729	0.00412196	0.0548334
ENSG00000100095	SEZ6L	seizure related 6 homolog (mouse)-like [Source:HGNC Symbol;Acc:HGNC:10763]	10437.7	-0.379388	0.00279468	0.108768	-0.15986	0.0347306	0.185294
ENSG00000180957	PITPNB	phosphatidylinositol transfer protein, beta [Source:HGNC Symbol;Acc:HGNC:9002]	679.662	-0.281749	0.0494084	0.279081	-0.474255	0.00130708	0.0275935
ENSG00000100325	ASCC2	activating signal cointegrator 1 complex subunit 2 [Source:HGNC Symbol;Acc:HGNC:24103]	717.458	0.186402	0.041762	0.262852	0.395125	0.0021379	0.0369487
ENSG00000182541	LIMK2	LIM domain kinase 2 [Source:HGNC Symbol;Acc:HGNC:6614]	1173.54	0.408609	0.0332132	0.242402	0.699108	0.000917301	0.0219374
ENSG00000100100	PIK3IP1	phosphoinositide-3-kinase interacting protein 1 [Source:HGNC Symbol;Acc:HGNC:24942]	1297.74	0.264005	0.0363523	0.249833	0.554661	6.06745e-06	0.0012716
ENSG00000128245	YWHAH	tyrosine 3-monooxygenase/tryptophan 5-monooxygenase activation protein, eta [Source:HGNC Symbol;Acc:HGNC:12853]	32813.9	-0.241797	0.0447419	0.268886	-0.162969	0.0250269	0.155862
ENSG00000133424	LARGE	like-glycosyltransferase [Source:HGNC Symbol;Acc:HGNC:6511]	6023.57	-0.354869	0.0113647	0.168192	-0.296421	0.00149631	0.0299771
ENSG00000128311	TST	thiosulfate sulfurtransferase (rhodanese) [Source:HGNC Symbol;Acc:HGNC:12388]	344.648	0.36978	0.022246	0.210456	0.562385	0.00639313	0.0698716
ENSG00000100211	CBY1	chibby homolog 1 (Drosophila) [Source:HGNC Symbol;Acc:HGNC:1307]	216.389	0.250486	0.00142951	0.0892766	0.311713	0.0333324	0.181918
ENSG00000100221	JOSD1	Josephin domain containing 1 [Source:HGNC Symbol;Acc:HGNC:28953]	2463.45	-0.106824	0.0470001	0.274081	-0.14504	0.0315758	0.177208
ENSG00000128268	MGAT3	mannosyl (beta-1,4-)-glycoprotein beta-1,4-N-acetylglucosaminyltransferase [Source:HGNC Symbol;Acc:HGNC:7046]	8880.33	-0.228366	0.0343401	0.245663	-0.287627	2.04381e-06	0.000679279
ENSG00000128285	MCHR1	melanin-concentrating hormone receptor 1 [Source:HGNC Symbol;Acc:HGNC:4479]	902.897	-0.32598	0.0363043	0.249833	-0.507622	0.000500893	0.0158743
ENSG00000215347	SLC25A5P1	solute carrier family 25 (mitochondrial carrier; adenine nucleotide translocator), member 5 pseudogene 1 [Source:HGNC Symbol;Acc:HGNC:19250]	15.5888	0.566936	0.00232769	0.102602	2.0267	0.023801	NA
ENSG00000138944	KIAA1644	KIAA1644 [Source:HGNC Symbol;Acc:HGNC:29335]	7943.27	-0.378091	0.00797936	0.150565	-0.331449	0.000662125	0.0182218
ENSG00000188636	LDOC1L	leucine zipper, down-regulated in cancer 1-like [Source:HGNC Symbol;Acc:HGNC:13343]	4154.46	-0.203192	0.0440743	0.267387	-0.212688	0.0185182	0.128911
ENSG00000056487	PHF21B	PHD finger protein 21B [Source:HGNC Symbol;Acc:HGNC:25161]	212.845	0.40289	0.0219285	0.210204	0.463635	0.0373997	0.192677
ENSG00000186951	PPARA	peroxisome proliferator-activated receptor alpha [Source:HGNC Symbol;Acc:HGNC:9232]	1264.18	0.411601	0.00732964	0.147211	0.372943	0.0286473	0.168555
ENSG00000100422	CERK	ceramide kinase [Source:HGNC Symbol;Acc:HGNC:19256]	2540.74	-0.243794	0.0231276	0.213407	-0.294281	0.000111679	0.00684757
ENSG00000100427	MLC1	megalencephalic leukoencephalopathy with subcortical cysts 1 [Source:HGNC Symbol;Acc:HGNC:17082]	7137.44	0.487896	0.0320441	0.239418	0.632294	5.62415e-05	0.00457283
ENSG00000155307	SAMSN1	SAM domain, SH3 domain and nuclear localization signals 1 [Source:HGNC Symbol;Acc:HGNC:10528]	30.4139	-0.533295	0.0443072	0.267869	-1.23918	0.0259792	NA
ENSG00000142192	APP	amyloid beta (A4) precursor protein [Source:HGNC Symbol;Acc:HGNC:620]	70675.8	-0.220585	0.025635	0.221375	-0.213518	0.000417077	0.0144164
ENSG00000142149	HUNK	hormonally up-regulated Neu-associated kinase [Source:HGNC Symbol;Acc:HGNC:13326]	636.913	-0.391028	0.000793718	0.0785759	-0.450081	0.00147194	0.0296723
ENSG00000159147	DONSON	downstream neighbor of SON [Source:HGNC Symbol;Acc:HGNC:2993]	165.513	0.211957	0.00686724	0.143565	0.515845	0.00200022	0.0356359
ENSG00000222018	C21orf140	chromosome 21 open reading frame 140 [Source:HGNC Symbol;Acc:HGNC:39602]	82.0525	-0.331387	0.0249613	0.219873	-0.865191	0.00629546	NA
ENSG00000184900	SUMO3	small ubiquitin-like modifier 3 [Source:HGNC Symbol;Acc:HGNC:11124]	2287.05	-0.230655	0.0209913	0.206445	-0.241552	0.000454789	0.0150532
ENSG00000183255	PTTG1IP	pituitary tumor-transforming 1 interacting protein [Source:HGNC Symbol;Acc:HGNC:13524]	2447.96	0.286356	0.0126655	0.175906	0.562713	9.64175e-08	0.000132433
ENSG00000198695	MT-ND6	mitochondrially encoded NADH dehydrogenase 6 [Source:HGNC Symbol;Acc:HGNC:7462]	79903.2	0.41649	5.14689e-05	0.0259134	0.495835	0.00549865	0.0644731

## Sheet: Table S8-Metabolite Info
Supplemental Table 8: Identified metabolites, match type (method used to verify identity), and associated spectrum across all samples in AnCg (n=208 metabolite peaks).
Metobolite ID	Match Type	Spectrum
Aminomalonate	Fiehn Spectral Match	[ 73:5936 , 147:3222 , 218:1053 , 86:756 , 75:675 , 133:640 , 74:477 , 148:454 , 100:425 , 174:393 , 131:355 , 72:251 , 320:239 , 149:219 , 117:214 , 151:201 , 219:168 , 292:148 , 103:114 , 248:93 , 87:91 , 101:85 , 132:84 , 130:82 , 175:76 , 134:74 , 70:72 , 104:66 , 220:66 , 102:64 , 160:63 , 321:61 , 293:54 , 77:48 , 105:47 , 115:44 , 76:43 , 119:43 , 150:43 , 71:38 , 135:37 , 118:33 , 88:32 ,…
Nicotinamide	Fiehn Spectral Match	[ 73:6185 , 160:4227 , 75:870 , 147:615 , 161:497 , 74:488 , 162:288 , 86:240 , 72:183 , 133:170 , 129:142 , 148:120 , 88:104 , 118:103 , 87:97 , 117:67 , 158:63 , 131:57 , 76:48 , 149:47 , 85:44 , 91:44 , 234:43 , 90:40 , 77:39 , 100:38 , 103:37 , 70:36 , 143:34 , 71:31 , 101:28 , 116:25 , 216:25 , 99:24 , 130:24 , 84:23 , 102:23 , 188:23 , 132:22 , 217:21 , 163:20 , 89:18 , 105:18 , 119:18 , 17…
Oxoproline	Fiehn Spectral Match	[ 73:1552 , 156:1543 , 147:268 , 75:217 , 157:158 , 74:138 , 230:66 , 72:53 , 158:50 , 258:49 , 133:39 , 140:38 , 84:36 , 112:31 , 148:31 , 86:25 , 87:21 , 70:18 , 131:18 , 85:16 , 149:15 , 100:14 , 114:11 , 231:9 , 117:8 , 71:7 , 141:7 , 76:6 , 83:6 , 99:6 , 142:6 , 77:5 , 98:5 , 103:5 , 113:5 , 115:5 , 259:5 , 79:4 , 116:4 , 132:4 , 154:4 , 214:4 , 80:3 , 82:3 , 101:3 , 102:3 , 110:3 , 134:3 , …
4-hydroxy Proline	Fiehn Spectral Match	[ 73:2054 , 140:835 , 230:770 , 75:229 , 147:160 , 231:137 , 74:104 , 131:100 , 141:97 , 142:87 , 133:57 , 232:51 , 101:46 , 72:27 , 129:19 , 148:17 , 158:15 , 214:15 , 100:14 , 124:14 , 149:13 , 99:9 , 103:9 , 132:9 , 188:9 , 304:9 , 71:8 , 76:8 , 115:8 , 83:7 , 85:6 , 117:6 , 143:6 , 84:5 , 86:5 , 70:4 , 77:4 , 98:4 , 102:4 , 112:4 , 116:4 , 134:4 , 332:4 , 104:3 , 113:3 , 114:3 , 119:3 , 126:3…
Oxoproline2	Fiehn Spectral Match	[ 73:25683 , 156:25220 , 147:5196 , 75:4179 , 157:3273 , 74:2361 , 230:1534 , 72:1239 , 258:1217 , 158:1042 , 133:922 , 84:794 , 140:774 , 148:738 , 112:663 , 86:593 , 70:504 , 85:480 , 131:463 , 100:442 , 149:430 , 114:345 , 231:289 , 117:259 , 71:250 , 141:232 , 259:228 , 76:210 , 99:204 , 115:198 , 142:193 , 113:185 , 214:185 , 87:177 , 154:167 , 98:159 , 77:158 , 103:147 , 83:144 , 82:134 , 2…
Threonate	Fiehn Spectral Match	[ 73:12911 , 147:4494 , 117:1606 , 103:1105 , 74:1024 , 292:957 , 75:924 , 102:822 , 133:724 , 220:710 , 205:701 , 130:662 , 148:628 , 217:555 , 131:389 , 149:372 , 129:333 , 221:260 , 293:240 , 143:219 , 72:214 , 89:197 , 101:152 , 189:145 , 119:142 , 83:128 , 118:122 , 177:120 , 206:118 , 104:110 , 294:109 , 204:102 , 218:101 , 207:90 , 134:82 , 115:81 , 291:81 , 222:76 , 132:73 , 219:66 , 191:…
Creatine	Fiehn Spectral Match	[ 73:267017 , 115:188543 , 143:85824 , 100:71473 , 171:39397 , 116:23262 , 74:23206 , 329:21209 , 147:15963 , 75:13659 , 114:13505 , 314:11624 , 144:11604 , 99:10535 , 117:10109 , 72:9401 , 172:8625 , 101:8522 , 187:8495 , 130:7876 , 131:7756 , 330:7131 , 241:6098 , 158:4676 , 128:4595 , 70:4462 , 84:4273 , 157:4227 , 86:4134 , 315:4066 , 145:3955 , 142:3903 , 173:3796 , 71:3782 , 102:3562 , 215:…
Pyrophosphate2	Fiehn Spectral Match	[ 211:560 , 133:207 , 241:204 , 73:194 , 227:161 , 135:119 , 243:103 , 212:69 , 195:65 , 256:62 , 75:59 , 181:48 , 137:39 , 242:33 , 213:32 , 77:31 , 115:29 , 103:21 , 121:21 , 163:21 , 119:20 , 228:20 , 134:19 , 74:17 , 183:15 , 105:14 , 147:12 , 72:11 , 89:11 , 107:11 , 123:11 , 197:11 , 225:11 , 244:11 , 91:9 , 113:9 , 116:9 , 136:9 , 151:9 , 229:9 , 100:8 , 210:8 , 167:7 , 196:7 , 257:7 , 165…
3-methyl-3-hydroxyglutaric	Fiehn Spectral Match	[ 73:2264 , 75:719 , 147:627 , 115:351 , 109:256 , 74:170 , 199:163 , 247:163 , 133:127 , 231:126 , 149:105 , 117:98 , 273:75 , 148:72 , 72:70 , 183:63 , 85:61 , 83:60 , 116:47 , 203:41 , 131:38 , 76:33 , 204:28 , 189:27 , 248:26 , 99:25 , 363:23 , 157:19 , 163:18 , 200:17 , 232:17 , 101:16 , 82:15 , 205:15 , 274:15 , 77:14 , 191:13 , 129:12 , 155:12 , 134:11 , 233:11 , 70:9 , 87:9 , 159:9 , 110:…
Unknown33	Fiehn Spectral Match	[ 73:16931 , 100:3651 , 174:2714 , 299:2666 , 172:2618 , 114:1888 , 188:1838 , 74:1418 , 133:1268 , 115:1152 , 86:1056 , 211:794 , 300:672 , 75:657 , 130:633 , 72:518 , 315:477 , 135:470 , 175:454 , 173:444 , 328:419 , 189:371 , 101:358 , 193:344 , 147:329 , 301:310 , 207:289 , 131:234 , 116:233 , 225:232 , 191:227 , 195:210 , 187:196 , 181:185 , 70:178 , 137:175 , 87:173 , 103:171 , 176:171 , 13…
Beta-Mannosylglycerate	Fiehn Spectral Match	[ 73:1818 , 204:500 , 147:291 , 75:154 , 74:117 , 217:102 , 205:101 , 101:86 , 129:76 , 133:76 , 103:73 , 117:43 , 148:39 , 189:38 , 437:37 , 206:32 , 116:31 , 131:31 , 149:28 , 143:25 , 191:24 , 72:22 , 218:17 , 438:16 , 157:15 , 102:13 , 257:10 , 89:9 , 292:9 , 221:8 , 231:8 , 319:7 , 439:7 , 130:6 , 134:6 , 190:6 , 207:6 , 219:6 , 293:6 , 70:5 , 115:5 , 141:5 , 76:4 , 119:4 , 215:4 , 305:4 , 8…
1,5-Anhydroglucitol	Fiehn Spectral Match	[ 73:16174 , 147:4464 , 217:2269 , 75:1917 , 129:1737 , 103:1645 , 191:1436 , 74:1321 , 133:1275 , 218:1108 , 117:1015 , 101:986 , 149:665 , 148:626 , 131:599 , 116:567 , 204:500 , 143:405 , 203:401 , 157:386 , 259:352 , 189:344 , 183:328 , 89:315 , 219:311 , 72:289 , 115:257 , 257:235 , 192:229 , 130:218 , 205:187 , 169:186 , 113:179 , 231:160 , 163:154 , 134:145 , 119:143 , 155:134 , 104:131 , …
Ascorbate	Fiehn Spectral Match	[ 73:15814 , 147:4980 , 117:2523 , 332:1301 , 74:1267 , 75:1230 , 133:1090 , 205:712 , 148:704 , 103:632 , 149:581 , 333:404 , 89:330 , 131:277 , 72:208 , 118:195 , 215:195 , 101:173 , 334:170 , 142:159 , 119:156 , 221:148 , 143:140 , 207:135 , 134:122 , 331:121 , 259:116 , 374:115 , 169:114 , 206:113 , 359:113 , 99:108 , 304:107 , 345:101 , 115:96 , 135:96 , 127:87 , 303:81 , 260:71 , 157:67 , 2…
Pantothenate	Fiehn Spectral Match	[ 73:635 , 103:248 , 75:169 , 117:147 , 157:78 , 147:76 , 201:58 , 291:49 , 159:44 , 74:41 , 129:37 , 133:24 , 247:21 , 144:17 , 102:16 , 145:16 , 104:15 , 143:15 , 98:14 , 131:13 , 72:12 , 118:11 , 130:10 , 148:10 , 149:10 , 332:10 , 115:9 , 101:8 , 116:8 , 158:8 , 292:8 , 83:7 , 89:6 , 105:6 , 119:6 , 202:6 , 76:5 , 100:5 , 124:5 , 205:5 , 261:5 , 77:4 , 85:4 , 146:4 , 203:4 , 70:3 , 86:3 , 88:…
Gluconate	Fiehn Spectral Match	[ 73:7444 , 147:1911 , 103:714 , 74:550 , 75:431 , 117:383 , 217:372 , 205:330 , 333:315 , 133:295 , 129:287 , 292:278 , 148:253 , 189:201 , 204:161 , 143:157 , 149:155 , 131:149 , 305:133 , 319:117 , 191:97 , 157:96 , 334:95 , 72:90 , 293:78 , 102:74 , 221:68 , 101:65 , 218:65 , 89:64 , 219:64 , 130:62 , 206:60 , 104:53 , 277:52 , 207:48 , 190:41 , 335:40 , 306:39 , 294:34 , 307:34 , 359:34 , 32…
Xanthine	Fiehn Spectral Match	[ 73:6360 , 147:1480 , 353:962 , 74:473 , 100:433 , 354:335 , 131:317 , 75:294 , 368:292 , 294:266 , 72:242 , 158:226 , 279:195 , 148:192 , 84:176 , 355:133 , 133:127 , 70:120 , 265:119 , 295:110 , 369:104 , 149:93 , 280:80 , 132:72 , 238:66 , 86:65 , 117:61 , 278:53 , 99:50 , 281:46 , 71:44 , 85:43 , 101:42 , 352:42 , 370:41 , 159:36 , 296:36 , 98:34 , 111:34 , 115:34 , 130:31 , 157:31 , 87:30 ,…
O-succinylhomoserine	Fiehn Spectral Match	[ 128:660 , 73:392 , 129:69 , 75:56 , 174:38 , 147:37 , 130:34 , 74:33 , 100:29 , 86:19 , 160:18 , 219:17 , 114:15 , 188:14 , 202:13 , 146:11 , 216:11 , 131:9 , 245:9 , 132:8 , 76:7 , 175:7 , 88:6 , 72:5 , 116:5 , 176:5 , 77:4 , 87:4 , 102:4 , 103:4 , 115:4 , 117:4 , 133:4 , 148:4 , 162:4 , 172:4 , 220:4 , 70:3 , 98:3 , 101:3 , 112:3 , 144:3 , 149:3 , 161:3 , 190:3 , 203:3 , 83:2 , 84:2 , 85:2 , …
Spermidine	Fiehn Spectral Match	[ 73:5186 , 144:1880 , 116:1499 , 86:1411 , 174:1391 , 156:807 , 100:717 , 160:633 , 117:615 , 75:505 , 172:487 , 74:416 , 130:357 , 142:354 , 129:316 , 145:298 , 170:275 , 157:264 , 115:237 , 175:214 , 146:207 , 128:204 , 132:187 , 102:168 , 131:161 , 201:157 , 84:146 , 114:134 , 101:133 , 87:121 , 154:117 , 72:103 , 99:103 , 186:100 , 158:95 , 161:95 , 126:92 , 118:85 , 173:84 , 176:83 , 214:74…
O-Phosphorylethanolamine	Fiehn Spectral Match	[ 73:14635 , 100:3201 , 188:2529 , 174:2081 , 172:1948 , 114:1380 , 103:1346 , 74:1247 , 75:1052 , 299:976 , 147:968 , 101:922 , 86:859 , 133:716 , 211:667 , 115:663 , 131:496 , 189:440 , 130:431 , 129:424 , 72:374 , 175:359 , 116:341 , 173:326 , 357:298 , 315:295 , 187:249 , 300:228 , 102:192 , 117:188 , 329:186 , 190:164 , 176:143 , 70:137 , 241:135 , 207:134 , 218:134 , 148:133 , 135:129 , 87:…
Arachidonate	Fiehn Spectral Match	[ 75:11561 , 73:10957 , 79:9193 , 91:7322 , 80:5362 , 117:5170 , 93:4316 , 77:4163 , 105:3068 , 81:2877 , 129:2821 , 106:2786 , 78:2478 , 119:2022 , 92:1735 , 133:1692 , 131:1647 , 94:1575 , 107:1571 , 120:1444 , 95:1392 , 74:1161 , 121:1114 , 145:993 , 147:854 , 76:798 , 150:785 , 118:725 , 116:690 , 132:687 , 135:564 , 130:544 , 72:536 , 134:524 , 115:516 , 175:515 , 96:506 , 82:468 , 104:464 ,…
Cytidine-Monophosphate	Fiehn Spectral Match	[ 73:545 , 217:195 , 75:77 , 147:69 , 103:62 , 169:47 , 74:43 , 218:31 , 133:27 , 129:26 , 259:24 , 99:21 , 70:20 , 136:20 , 148:19 , 165:17 , 101:16 , 149:14 , 72:13 , 116:13 , 115:12 , 143:12 , 191:12 , 219:12 , 243:11 , 204:10 , 113:9 , 117:9 , 85:8 , 131:8 , 255:8 , 82:7 , 84:7 , 112:7 , 189:7 , 213:7 , 89:6 , 100:6 , 170:6 , 185:6 , 196:6 , 76:5 , 125:5 , 157:5 , 164:5 , 171:5 , 87:4 , 97:4 …
Inosine	Fiehn Spectral Match	[ 73:23184 , 217:3500 , 103:2747 , 230:2478 , 147:2461 , 75:1996 , 74:1967 , 193:1955 , 245:1789 , 281:1098 , 237:1049 , 259:912 , 129:903 , 133:848 , 243:710 , 218:662 , 209:627 , 231:564 , 117:554 , 169:456 , 131:430 , 72:418 , 115:414 , 101:413 , 143:408 , 207:379 , 148:346 , 246:341 , 219:323 , 149:293 , 111:266 , 307:266 , 280:259 , 282:256 , 194:255 , 89:237 , 116:230 , 84:228 , 104:223 , 1…
FAD	Fiehn Spectral Match	[ 73:8318 , 230:1027 , 236:944 , 75:715 , 74:684 , 147:646 , 103:552 , 217:433 , 245:431 , 192:426 , 208:208 , 133:180 , 243:179 , 165:162 , 231:153 , 237:132 , 131:129 , 246:124 , 101:123 , 129:119 , 85:118 , 169:118 , 117:115 , 206:115 , 259:110 , 84:103 , 111:96 , 115:96 , 193:96 , 264:94 , 116:89 , 191:87 , 232:84 , 143:83 , 148:83 , 104:80 , 99:73 , 113:69 , 207:63 , 132:60 , 280:56 , 322:54…
Anandamide	Fiehn Spectral Match	[ 85:898 , 79:290 , 91:274 , 124:252 , 98:223 , 77:201 , 125:109 , 86:92 , 111:69 , 93:65 , 78:60 , 80:60 , 105:55 , 81:52 , 138:35 , 164:35 , 92:33 , 110:31 , 122:30 , 83:28 , 112:27 , 99:26 , 82:25 , 115:25 , 136:23 , 95:22 , 94:20 , 119:18 , 165:18 , 72:17 , 103:17 , 150:16 , 152:16 , 178:16 , 97:15 , 166:14 , 126:12 , 192:12 , 217:12 , 74:11 , 106:11 , 107:11 , 230:11 , 104:10 , 117:10 , 174:…
Guanosine	Fiehn Spectral Match	[ 73:3178 , 103:330 , 147:300 , 324:233 , 74:223 , 245:201 , 280:197 , 75:185 , 230:85 , 217:80 , 129:76 , 243:65 , 115:64 , 117:61 , 133:61 , 325:58 , 169:49 , 281:48 , 368:45 , 296:43 , 264:41 , 99:40 , 131:36 , 148:36 , 246:33 , 143:32 , 295:32 , 101:31 , 72:30 , 171:27 , 149:24 , 259:24 , 157:23 , 166:23 , 294:22 , 89:21 , 104:21 , 410:21 , 146:20 , 189:20 , 231:20 , 394:19 , 158:17 , 100:16 …
cAMP	Fiehn Spectral Match	[ 73:537 , 169:173 , 315:66 , 192:47 , 230:46 , 147:38 , 75:30 , 74:29 , 211:22 , 258:19 , 299:18 , 133:17 , 170:17 , 243:17 , 208:15 , 129:14 , 236:14 , 316:11 , 206:10 , 171:9 , 165:8 , 207:8 , 193:7 , 143:6 , 280:6 , 317:6 , 81:5 , 135:5 , 231:5 , 85:4 , 91:4 , 93:4 , 105:4 , 115:4 , 119:4 , 140:4 , 148:4 , 300:4 , 71:3 , 72:3 , 84:3 , 97:3 , 99:3 , 101:3 , 107:3 , 111:3 , 113:3 , 117:3 , 121:…
Lactate	Fiehn Spectral Match	[ 117:15267 , 73:14982 , 147:5680 , 75:3263 , 74:1591 , 118:1562 , 133:1415 , 148:820 , 149:689 , 119:622 , 131:594 , 87:555 , 101:481 , 72:359 , 102:344 , 116:321 , 115:275 , 103:246 , 77:240 , 129:239 , 76:183 , 219:177 , 71:169 , 134:168 , 88:156 , 81:140 , 135:90 , 105:89 , 70:83 , 99:75 , 132:75 , 150:67 , 89:65 , 85:59 , 130:57 , 113:39 , 144:32 , 120:30 , 220:28 , 143:27 , 104:26 , 145:26 …
Benzoic Acid	Fiehn Spectral Match	[ 105:899 , 77:861 , 120:201 , 74:55 , 78:49 , 106:49 , 73:30 , 75:28 , 76:23 , 117:16 , 147:15 , 79:13 , 101:10 , 121:10 , 91:8 , 102:7 , 87:5 , 103:5 , 89:4 , 191:4 , 72:3 , 133:3 , 148:3 , 149:3 , 190:3 , 88:2 , 116:2 , 118:2 , 131:2 , 85:1 , 86:1 , 90:1 , 92:1 , 104:1 , 107:1 , 119:1 , 146:1 , 219:1 ]
Hydroxybenzoate	Fiehn Spectral Match	[ 73:2011 , 207:716 , 89:581 , 223:496 , 193:480 , 311:404 , 191:208 , 133:154 , 74:143 , 208:120 , 312:110 , 75:91 , 224:89 , 194:84 , 177:81 , 163:75 , 119:66 , 209:65 , 313:62 , 179:48 , 225:47 , 195:44 , 90:39 , 103:38 , 265:38 , 192:37 , 249:36 , 189:25 , 147:24 , 96:22 , 117:22 , 131:21 , 165:20 , 134:17 , 149:17 , 115:15 , 135:15 , 105:14 , 178:14 , 205:14 , 79:13 , 91:13 , 247:13 , 251:11…
Lactate2	Fiehn Spectral Match	[ 73:538 , 147:355 , 117:165 , 75:98 , 169:48 , 74:45 , 143:45 , 148:39 , 96:34 , 133:34 , 149:23 , 191:23 , 79:18 , 77:17 , 129:16 , 168:16 , 355:16 , 72:12 , 113:12 , 131:12 , 190:12 , 243:11 , 100:9 , 118:9 , 87:8 , 115:8 , 119:8 , 155:8 , 268:8 , 81:7 , 88:7 , 101:7 , 356:7 , 170:6 , 207:6 , 251:6 , 71:5 , 89:5 , 229:5 , 357:5 , 102:4 , 103:4 , 144:4 , 269:4 , 70:3 , 76:3 , 78:3 , 85:3 , 111:…
Ethanolamine	Fiehn Spectral Match	[ 100:2112 , 73:1988 , 174:1055 , 86:548 , 93:459 , 101:179 , 175:159 , 95:145 , 74:118 , 130:102 , 72:79 , 102:77 , 70:76 , 176:64 , 79:49 , 114:45 , 75:36 , 87:36 , 115:32 , 131:30 , 71:27 , 94:23 , 85:22 , 120:20 , 113:18 , 81:17 , 98:13 , 99:12 , 116:12 , 134:12 , 150:12 , 172:12 , 88:11 , 77:9 , 151:8 , 117:7 , 122:6 , 132:6 , 84:5 , 78:4 , 96:4 , 103:4 , 136:4 , 152:4 , 158:4 , 80:3 , 177:3…
2-hydroxy-3-methylbutyric	Fiehn Spectral Match	[ 147:7212 , 73:6676 , 117:3776 , 75:3758 , 191:1726 , 148:1132 , 74:1043 , 88:891 , 133:825 , 149:580 , 115:502 , 130:472 , 233:395 , 101:385 , 72:348 , 118:347 , 131:344 , 192:266 , 87:256 , 76:225 , 99:206 , 119:203 , 77:156 , 189:134 , 143:122 , 89:107 , 193:106 , 116:102 , 134:99 , 204:92 , 71:81 , 103:69 , 234:63 , 70:59 , 102:58 , 132:58 , 85:50 , 150:43 , 135:41 , 129:40 , 105:36 , 109:32…
Methylphosphate	Fiehn Spectral Match	[ 241:3627 , 73:1356 , 133:1168 , 163:1074 , 211:600 , 135:564 , 242:537 , 89:393 , 98:315 , 75:279 , 195:261 , 243:236 , 77:224 , 137:201 , 119:183 , 256:160 , 121:158 , 103:152 , 115:145 , 107:136 , 134:135 , 164:134 , 91:131 , 181:125 , 147:113 , 105:108 , 165:105 , 74:100 , 79:91 , 123:90 , 212:89 , 117:78 , 151:78 , 167:76 , 72:52 , 90:48 , 136:45 , 109:44 , 113:42 , 213:39 , 131:37 , 149:34…
2-hydroxybutanoate2	Fiehn Spectral Match	[ 73:816 , 147:543 , 131:484 , 75:389 , 115:70 , 74:58 , 148:58 , 133:42 , 95:40 , 132:38 , 102:36 , 149:34 , 247:26 , 72:24 , 76:17 , 85:16 , 77:14 , 83:13 , 117:13 , 113:11 , 205:11 , 103:10 , 116:8 , 144:6 , 204:6 , 86:5 , 87:5 , 99:5 , 100:5 , 101:5 , 181:5 , 71:4 , 84:4 , 176:4 , 203:4 , 70:3 , 130:3 , 134:3 , 157:3 , 163:3 , 79:2 , 81:2 , 82:2 , 88:2 , 104:2 , 105:2 , 114:2 , 142:2 , 143:2 …
Dihydroxyacetone	Fiehn Spectral Match	[ 73:3664 , 84:1021 , 89:936 , 147:851 , 103:740 , 70:580 , 163:343 , 114:307 , 75:290 , 133:280 , 74:228 , 173:215 , 100:191 , 142:134 , 148:111 , 160:104 , 88:90 , 72:81 , 105:80 , 102:65 , 248:64 , 90:63 , 86:58 , 104:58 , 149:55 , 117:44 , 119:44 , 85:43 , 164:42 , 134:39 , 115:37 , 131:37 , 77:32 , 101:31 , 174:28 , 116:27 , 91:24 , 128:24 , 98:21 , 172:20 , 189:18 , 191:18 , 87:17 , 135:16 …
Pyrophosphate	Fiehn Spectral Match	[ 110:1235 , 77:163 , 73:153 , 336:72 , 241:67 , 137:62 , 211:57 , 133:49 , 135:45 , 227:30 , 88:26 , 111:25 , 225:25 , 91:22 , 134:14 , 75:13 , 107:13 , 109:12 , 121:12 , 147:12 , 337:11 , 195:10 , 79:9 , 151:8 , 119:7 , 242:7 , 76:6 , 212:6 , 229:6 , 72:5 , 74:5 , 78:5 , 115:5 , 131:5 , 159:5 , 181:5 , 103:4 , 105:4 , 123:4 , 194:4 , 254:4 , 256:4 , 89:3 , 100:3 , 136:3 , 138:3 , 139:3 , 163:3 …
GABA2	Fiehn Spectral Match	[ 73:7101 , 102:4687 , 142:4097 , 147:2945 , 75:2910 , 115:940 , 74:845 , 100:708 , 143:693 , 103:504 , 72:468 , 148:452 , 216:404 , 232:298 , 70:287 , 86:276 , 144:257 , 116:248 , 149:232 , 133:206 , 117:188 , 76:185 , 87:180 , 131:180 , 98:178 , 85:169 , 84:168 , 104:161 , 99:147 , 77:144 , 101:133 , 218:107 , 71:102 , 156:86 , 217:81 , 114:68 , 128:62 , 140:61 , 129:56 , 88:55 , 233:54 , 157:5…
Dihyroxypyridine	Fiehn Spectral Match	[ 73:1308 , 240:496 , 152:114 , 241:88 , 74:77 , 166:74 , 92:49 , 75:42 , 150:37 , 167:35 , 242:29 , 133:28 , 168:25 , 137:24 , 255:21 , 108:18 , 147:15 , 72:10 , 131:10 , 138:10 , 153:9 , 103:8 , 93:7 , 115:7 , 154:7 , 182:7 , 77:6 , 106:6 , 155:6 , 181:6 , 238:6 , 254:6 , 78:5 , 79:5 , 84:5 , 85:5 , 86:5 , 136:5 , 224:5 , 70:4 , 80:4 , 100:4 , 109:4 , 117:4 , 122:4 , 148:4 , 158:4 , 299:4 , 71:…
Uracil2	Fiehn Spectral Match	[ 241:853 , 73:740 , 75:239 , 242:151 , 113:139 , 256:134 , 84:75 , 86:66 , 167:58 , 243:54 , 100:51 , 182:50 , 255:48 , 74:46 , 85:44 , 98:41 , 133:32 , 72:31 , 70:30 , 114:30 , 169:28 , 99:25 , 257:23 , 128:20 , 131:17 , 147:17 , 158:17 , 71:14 , 140:14 , 111:13 , 183:12 , 213:12 , 97:11 , 156:9 , 168:9 , 87:8 , 142:8 , 172:8 , 174:8 , 181:8 , 76:7 , 129:7 , 132:7 , 157:7 , 112:6 , 125:6 , 228:…
Aspartate	Fiehn Spectral Match	[ 73:11115 , 75:5043 , 160:4238 , 130:3004 , 117:2275 , 116:1863 , 74:1444 , 147:1227 , 100:670 , 70:653 , 161:442 , 131:411 , 76:404 , 144:392 , 72:346 , 245:285 , 102:264 , 118:262 , 77:229 , 133:225 , 234:198 , 146:190 , 148:164 , 159:145 , 132:144 , 128:139 , 162:133 , 149:132 , 103:124 , 101:119 , 202:108 , 86:103 , 220:90 , 119:89 , 87:85 , 373:82 , 129:74 , 99:67 , 71:62 , 88:56 , 115:56 ,…
Mannose-6-Phosphate	Golm Spectral Match	[ 73:945 , 387:201 , 147:154 , 299:109 , 103:95 , 129:82 , 388:76 , 75:69 , 74:68 , 133:68 , 315:47 , 89:45 , 91:42 , 117:42 , 357:41 , 157:36 , 131:33 , 389:32 , 211:31 , 101:27 , 105:24 , 300:23 , 79:22 , 386:19 , 148:18 , 204:17 , 116:15 , 130:15 , 77:13 , 84:13 , 119:13 , 143:13 , 173:13 , 72:12 , 114:11 , 115:11 , 135:11 , 149:11 , 104:10 , 145:10 , 225:10 , 358:10 , 471:10 , 71:9 , 81:9 , 1…
Propane-1,2-diol	Golm Spectral Match	[ 117:5927 , 73:5823 , 147:1940 , 75:1155 , 118:574 , 133:505 , 74:336 , 148:272 , 149:250 , 119:233 , 131:229 , 101:158 , 72:132 , 87:130 , 116:116 , 102:104 , 129:100 , 115:96 , 77:94 , 103:86 , 219:63 , 76:60 , 134:57 , 81:47 , 88:47 , 71:45 , 79:28 , 105:27 , 135:27 , 132:25 , 130:23 , 70:22 , 89:21 , 150:21 , 85:18 , 144:14 , 113:12 , 143:12 , 145:12 , 78:9 , 104:9 , 120:9 , 220:9 , 99:7 , 1…
butyro-1,4-lactam	Golm Spectral Match	[ 142:5414 , 100:1181 , 75:1159 , 73:1149 , 157:681 , 143:559 , 72:291 , 70:281 , 86:245 , 156:203 , 144:156 , 99:133 , 112:120 , 74:97 , 101:96 , 140:96 , 85:94 , 84:93 , 98:85 , 71:82 , 158:72 , 82:71 , 115:67 , 76:61 , 79:33 , 102:32 , 126:32 , 87:28 , 141:27 , 77:22 , 113:21 , 97:18 , 159:17 , 114:16 , 128:15 , 83:12 , 116:11 , 124:11 , 88:6 , 80:5 , 96:5 , 78:4 , 110:4 , 145:4 , 127:3 , 89:2…
Glyceraldehyde	Golm Spectral Match	[ 73:3463 , 70:807 , 147:625 , 103:530 , 133:401 , 75:340 , 89:305 , 100:277 , 160:242 , 117:168 , 163:156 , 105:149 , 101:117 , 102:114 , 74:81 , 148:79 , 72:57 , 217:53 , 131:50 , 71:48 , 149:46 , 104:41 , 134:40 , 86:39 , 114:38 , 191:38 , 119:27 , 88:23 , 84:22 , 115:21 , 161:21 , 85:20 , 90:20 , 202:20 , 135:18 , 164:18 , 189:16 , 116:15 , 99:14 , 216:14 , 118:13 , 128:12 , 232:12 , 76:11 , …
Unknown13	NA	[ 73:873 , 174:646 , 86:247 , 100:205 , 175:88 , 74:62 , 130:60 , 190:53 , 75:42 , 176:37 , 116:20 , 102:17 , 72:16 , 101:15 , 131:14 , 87:11 , 114:10 , 172:10 , 117:8 , 132:7 , 70:6 , 99:6 , 204:6 , 171:5 , 148:4 , 191:4 , 71:3 , 88:3 , 90:3 , 113:3 , 118:3 , 278:3 , 85:2 , 91:2 , 105:2 , 115:2 , 129:2 , 188:2 , 192:2 , 76:1 , 77:1 , 78:1 , 79:1 , 84:1 , 89:1 , 103:1 , 104:1 , 109:1 , 119:1 , 12…
Unknown14	NA	[ 73:1376 , 148:791 , 75:384 , 132:156 , 74:152 , 147:117 , 146:90 , 149:78 , 130:76 , 150:47 , 91:43 , 116:39 , 105:37 , 160:33 , 76:31 , 133:31 , 119:28 , 100:21 , 131:20 , 77:17 , 72:15 , 86:15 , 87:14 , 120:13 , 117:12 , 250:12 , 90:10 , 218:10 , 102:9 , 118:9 , 219:8 , 70:6 , 134:6 , 103:5 , 222:5 , 101:4 , 144:4 , 161:4 , 79:3 , 88:3 , 89:3 , 106:3 , 129:3 , 71:2 , 85:2 , 92:2 , 159:2 , 78:…
Unknown15	NA	[ 73:6185 , 160:4227 , 75:870 , 147:615 , 161:497 , 74:488 , 162:288 , 86:240 , 72:183 , 133:170 , 129:142 , 148:120 , 88:104 , 118:103 , 87:97 , 117:67 , 158:63 , 131:57 , 76:48 , 149:47 , 85:44 , 91:44 , 234:43 , 90:40 , 77:39 , 100:38 , 103:37 , 70:36 , 143:34 , 71:31 , 101:28 , 116:25 , 216:25 , 99:24 , 130:24 , 84:23 , 102:23 , 188:23 , 132:22 , 217:21 , 163:20 , 89:18 , 105:18 , 119:18 , 17…
Threitol	NA	[ 73:28593 , 147:9621 , 103:6403 , 117:5068 , 217:5065 , 205:2797 , 133:2510 , 75:2444 , 74:2422 , 189:1712 , 129:1608 , 204:1524 , 148:1460 , 101:1365 , 116:1330 , 191:1196 , 131:942 , 218:939 , 149:883 , 89:851 , 72:599 , 104:540 , 206:537 , 118:470 , 115:409 , 219:385 , 119:370 , 307:364 , 105:304 , 134:297 , 190:292 , 207:282 , 221:239 , 293:228 , 143:227 , 87:200 , 130:182 , 135:179 , 192:17…
Unknown16	NA	[ 73:19162 , 156:18410 , 147:3930 , 75:3130 , 157:2460 , 74:1790 , 230:1101 , 72:961 , 258:878 , 158:790 , 133:700 , 84:600 , 140:567 , 148:561 , 112:508 , 86:468 , 85:369 , 70:368 , 131:360 , 100:345 , 149:327 , 114:264 , 231:222 , 117:202 , 71:193 , 76:174 , 141:169 , 259:165 , 99:157 , 115:151 , 113:139 , 142:139 , 214:135 , 87:130 , 154:129 , 77:124 , 98:124 , 103:122 , 82:109 , 83:97 , 129:8…
Unknown17	NA	[ 73:299 , 117:128 , 103:46 , 147:46 , 75:24 , 217:22 , 74:17 , 129:15 , 71:12 , 131:12 , 133:10 , 219:10 , 231:10 , 189:8 , 118:7 , 72:6 , 85:6 , 218:6 , 101:5 , 155:5 , 70:4 , 83:4 , 99:4 , 148:4 , 205:4 , 100:3 , 113:3 , 115:3 , 130:3 , 307:3 , 77:2 , 79:2 , 84:2 , 89:2 , 104:2 , 116:2 , 119:2 , 149:2 , 156:2 , 191:2 , 204:2 , 76:1 , 78:1 , 82:1 , 87:1 , 102:1 , 114:1 , 127:1 , 132:1 , 134:1 ,…
Unknown26	NA	[ 73:4359 , 115:1176 , 100:981 , 299:774 , 116:730 , 102:576 , 133:480 , 211:392 , 74:344 , 75:263 , 315:190 , 300:186 , 135:162 , 156:147 , 72:132 , 147:130 , 117:121 , 103:110 , 181:94 , 101:81 , 301:80 , 137:68 , 195:63 , 77:57 , 298:54 , 134:53 , 193:52 , 316:49 , 207:48 , 212:48 , 114:45 , 119:45 , 225:44 , 86:39 , 121:38 , 70:37 , 191:37 , 328:35 , 131:31 , 105:30 , 151:30 , 183:30 , 241:27…
Unknown18	NA	[ 73:803 , 239:175 , 342:63 , 74:53 , 75:36 , 240:27 , 133:23 , 343:19 , 147:18 , 188:16 , 254:14 , 100:12 , 143:11 , 211:10 , 72:9 , 89:9 , 113:8 , 179:7 , 241:7 , 344:6 , 112:5 , 116:5 , 131:5 , 149:5 , 171:5 , 91:4 , 99:4 , 183:4 , 70:3 , 83:3 , 86:3 , 93:3 , 105:3 , 114:3 , 117:3 , 119:3 , 135:3 , 137:3 , 77:2 , 79:2 , 84:2 , 98:2 , 103:2 , 148:2 , 151:2 , 165:2 , 184:2 , 189:2 , 212:2 , 217:…
Unknown19	NA	[ 73:577 , 147:183 , 231:154 , 117:69 , 129:68 , 205:52 , 103:50 , 133:47 , 75:32 , 74:27 , 232:21 , 148:20 , 101:19 , 131:17 , 149:15 , 89:13 , 189:7 , 203:6 , 233:6 , 142:5 , 155:5 , 72:4 , 115:4 , 143:4 , 163:4 , 206:4 , 71:3 , 90:3 , 118:3 , 130:3 , 134:3 , 159:3 , 204:3 , 217:3 , 84:2 , 85:2 , 88:2 , 104:2 , 116:2 , 119:2 , 175:2 , 207:2 , 244:2 , 76:1 , 79:1 , 81:1 , 83:1 , 87:1 , 97:1 , 10…
Unknown20	NA	[ 84:3217 , 75:966 , 73:803 , 158:248 , 157:165 , 85:146 , 74:106 , 186:91 , 140:77 , 116:74 , 156:66 , 83:58 , 130:47 , 103:46 , 76:45 , 100:31 , 159:29 , 77:17 , 142:17 , 72:16 , 86:16 , 114:13 , 112:9 , 129:8 , 131:8 , 141:8 , 98:7 , 117:7 , 187:7 , 70:5 , 115:5 , 71:4 , 87:4 , 99:4 , 101:4 , 102:4 , 160:4 , 113:3 , 147:3 , 82:2 , 88:2 , 104:2 , 124:2 , 128:2 , 79:1 , 80:1 , 89:1 , 93:1 , 97:1…
Unknown21	NA	[ 73:3723 , 147:694 , 188:690 , 75:499 , 74:298 , 100:280 , 216:240 , 114:135 , 141:129 , 189:114 , 72:104 , 131:95 , 148:92 , 231:81 , 116:75 , 172:75 , 133:70 , 115:68 , 218:66 , 132:61 , 190:53 , 70:50 , 149:50 , 204:44 , 217:42 , 130:40 , 117:39 , 202:36 , 303:34 , 98:33 , 213:31 , 103:29 , 84:26 , 142:26 , 101:24 , 76:21 , 86:18 , 215:18 , 174:17 , 102:15 , 143:15 , 232:13 , 87:12 , 128:12 ,…
Unknown22	NA	[ 84:4160 , 75:1302 , 73:1088 , 158:341 , 157:217 , 85:182 , 74:135 , 186:118 , 140:102 , 156:101 , 116:100 , 83:72 , 76:61 , 103:59 , 130:59 , 100:41 , 159:34 , 86:23 , 142:23 , 77:20 , 72:19 , 114:19 , 129:13 , 131:12 , 98:10 , 112:10 , 141:10 , 117:9 , 187:9 , 70:7 , 87:7 , 99:6 , 101:6 , 102:5 , 115:5 , 160:5 , 71:4 , 147:4 , 82:3 , 113:3 , 124:3 , 128:3 , 79:2 , 88:2 , 89:2 , 104:2 , 143:2 ,…
Unknown23	NA	[ 73:585 , 113:583 , 256:105 , 155:83 , 100:68 , 83:54 , 74:45 , 72:44 , 75:42 , 114:35 , 228:30 , 70:26 , 86:22 , 115:21 , 257:21 , 171:20 , 147:18 , 277:18 , 84:17 , 78:15 , 140:14 , 85:11 , 99:9 , 141:9 , 156:8 , 229:8 , 245:8 , 98:7 , 133:7 , 71:6 , 105:6 , 131:6 , 189:6 , 221:6 , 292:6 , 77:5 , 129:5 , 258:5 , 278:5 , 91:4 , 117:4 , 128:4 , 139:4 , 165:4 , 204:4 , 79:3 , 87:3 , 101:3 , 112:3…
Unknown25	NA	[ 73:7118 , 188:964 , 203:629 , 74:546 , 147:385 , 75:299 , 417:271 , 171:255 , 130:207 , 72:203 , 100:172 , 189:166 , 131:142 , 113:138 , 418:132 , 204:115 , 172:111 , 163:93 , 115:82 , 190:63 , 133:60 , 419:60 , 114:59 , 70:53 , 84:50 , 186:50 , 148:48 , 158:47 , 86:44 , 141:43 , 205:43 , 101:34 , 173:32 , 99:31 , 132:29 , 117:27 , 87:26 , 116:26 , 402:23 , 174:22 , 329:22 , 71:21 , 175:21 , 41…
Unknown28	NA	[ 73:15090 , 147:4257 , 75:3320 , 100:1264 , 74:1252 , 156:1248 , 190:1088 , 319:1062 , 115:950 , 129:784 , 116:756 , 131:743 , 72:690 , 148:606 , 117:588 , 304:578 , 133:541 , 202:473 , 189:406 , 320:354 , 149:350 , 114:297 , 203:287 , 191:244 , 113:243 , 158:228 , 130:223 , 101:222 , 174:219 , 132:213 , 305:208 , 157:199 , 128:192 , 221:184 , 103:183 , 76:180 , 84:166 , 204:157 , 321:150 , 155:…
Unknown29	NA	[ 73:39592 , 147:12127 , 103:11670 , 217:9199 , 129:4844 , 117:4741 , 205:4014 , 74:3188 , 133:2792 , 218:2172 , 75:2116 , 148:1871 , 189:1759 , 204:1643 , 307:1078 , 149:1075 , 131:1070 , 101:1052 , 104:1047 , 89:1039 , 319:926 , 191:894 , 219:797 , 206:697 , 72:611 , 157:598 , 105:510 , 130:479 , 243:417 , 207:391 , 118:387 , 203:380 , 134:345 , 119:341 , 143:322 , 277:308 , 308:303 , 320:287 ,…
Unknown30	NA	[ 73:787 , 156:350 , 75:112 , 155:105 , 74:56 , 157:39 , 147:36 , 100:31 , 128:24 , 139:24 , 245:24 , 285:15 , 110:14 , 203:13 , 72:12 , 129:12 , 131:12 , 116:11 , 76:10 , 114:10 , 132:10 , 77:8 , 145:8 , 103:7 , 204:7 , 70:6 , 113:6 , 149:6 , 286:6 , 112:5 , 140:5 , 141:5 , 142:5 , 148:5 , 229:5 , 79:4 , 85:4 , 86:4 , 126:4 , 146:4 , 84:3 , 98:3 , 188:3 , 437:3 , 78:2 , 101:2 , 115:2 , 133:2 , 1…
Unknown31	NA	[ 73:2988 , 147:1370 , 130:513 , 171:309 , 113:261 , 228:187 , 148:177 , 129:172 , 131:172 , 74:170 , 75:166 , 72:121 , 149:87 , 133:85 , 200:83 , 100:81 , 174:81 , 187:52 , 172:50 , 232:46 , 86:45 , 190:45 , 114:44 , 99:41 , 204:41 , 132:38 , 141:38 , 115:33 , 229:31 , 188:30 , 70:29 , 247:26 , 117:24 , 84:23 , 201:23 , 262:21 , 256:20 , 71:19 , 173:19 , 83:18 , 101:18 , 103:17 , 128:17 , 155:17…
Unknown32	NA	[ 73:764 , 117:287 , 89:97 , 147:66 , 75:52 , 74:45 , 133:31 , 103:30 , 118:20 , 129:20 , 131:19 , 160:14 , 163:12 , 101:9 , 135:9 , 161:9 , 119:8 , 84:6 , 105:6 , 148:6 , 72:5 , 126:5 , 277:5 , 302:5 , 90:4 , 91:4 , 100:4 , 143:4 , 149:4 , 172:4 , 217:4 , 115:3 , 189:3 , 191:3 , 204:3 , 219:3 , 276:3 , 345:3 , 87:2 , 102:2 , 130:2 , 154:2 , 392:2 , 70:1 , 71:1 , 76:1 , 77:1 , 79:1 , 85:1 , 86:1 …
Unknown27	NA	[ 73:469 , 133:113 , 147:104 , 171:72 , 221:52 , 177:45 , 149:42 , 113:41 , 75:33 , 74:26 , 419:26 , 131:22 , 115:17 , 100:15 , 116:15 , 99:14 , 256:13 , 148:11 , 175:11 , 187:11 , 420:11 , 72:10 , 103:10 , 404:10 , 134:9 , 172:9 , 117:8 , 204:7 , 205:7 , 218:7 , 222:7 , 135:6 , 245:6 , 114:5 , 119:5 , 376:5 , 130:4 , 132:4 , 173:4 , 178:4 , 190:4 , 421:4 , 71:3 , 84:3 , 101:3 , 105:3 , 150:3 , 1…
Phosphoethanolamine	NA	[ 73:12095 , 100:2740 , 174:2105 , 172:2031 , 299:2019 , 114:1437 , 188:1397 , 74:966 , 133:948 , 115:847 , 86:766 , 211:593 , 75:518 , 130:497 , 300:493 , 315:373 , 135:363 , 72:344 , 175:344 , 328:327 , 173:322 , 189:293 , 101:257 , 193:242 , 301:239 , 147:236 , 207:195 , 191:178 , 116:172 , 225:172 , 195:170 , 131:168 , 187:157 , 103:143 , 137:133 , 181:133 , 176:130 , 87:126 , 119:116 , 77:11…
Unknown34	NA	[ 73:2883 , 217:555 , 147:460 , 75:209 , 74:198 , 103:160 , 129:151 , 133:102 , 218:87 , 204:77 , 191:72 , 117:64 , 148:57 , 131:46 , 219:46 , 149:45 , 231:41 , 205:39 , 143:38 , 257:38 , 437:31 , 189:30 , 72:29 , 101:25 , 215:19 , 89:18 , 169:18 , 141:17 , 157:15 , 230:15 , 130:14 , 221:14 , 438:13 , 88:12 , 113:10 , 243:10 , 104:9 , 134:9 , 207:9 , 99:8 , 119:8 , 203:8 , 192:7 , 206:7 , 76:6 , …
Unknown35	NA	[ 73:2039 , 147:505 , 231:315 , 129:279 , 103:190 , 117:149 , 75:147 , 205:119 , 74:111 , 133:108 , 217:108 , 148:62 , 243:62 , 232:52 , 101:51 , 131:43 , 149:43 , 143:35 , 89:31 , 72:20 , 130:20 , 191:19 , 206:18 , 218:18 , 233:18 , 167:17 , 189:17 , 204:14 , 70:11 , 163:11 , 244:10 , 104:9 , 116:9 , 134:9 , 257:9 , 118:8 , 207:8 , 119:7 , 175:7 , 219:7 , 333:7 , 95:6 , 221:6 , 115:5 , 151:5 , 8…
Unknown36	NA	[ 73:2168 , 147:1101 , 74:157 , 148:136 , 131:111 , 133:101 , 75:89 , 149:87 , 117:84 , 221:63 , 277:62 , 491:61 , 84:49 , 171:49 , 130:48 , 100:45 , 72:43 , 103:42 , 113:39 , 115:39 , 492:37 , 189:31 , 188:30 , 191:30 , 217:29 , 129:28 , 262:25 , 174:22 , 218:21 , 114:20 , 116:20 , 89:19 , 132:18 , 204:18 , 493:17 , 83:16 , 141:16 , 173:16 , 203:16 , 119:15 , 156:15 , 158:15 , 172:15 , 226:15 , …
Unknown37	NA	[ 73:1952 , 147:294 , 75:220 , 217:172 , 103:140 , 74:124 , 117:123 , 84:112 , 129:105 , 133:102 , 204:100 , 218:62 , 191:57 , 131:46 , 189:46 , 83:42 , 149:42 , 89:41 , 101:40 , 116:39 , 156:38 , 226:35 , 148:34 , 233:29 , 231:28 , 170:27 , 159:25 , 72:24 , 203:24 , 157:22 , 100:21 , 115:21 , 205:19 , 143:16 , 128:15 , 113:14 , 130:14 , 219:14 , 198:13 , 119:11 , 85:10 , 99:10 , 134:10 , 168:10 …
Unknown38	NA	[ 73:1131 , 75:327 , 306:239 , 112:131 , 147:101 , 74:80 , 103:71 , 172:60 , 129:55 , 290:55 , 98:50 , 307:48 , 99:46 , 142:33 , 87:32 , 100:31 , 272:28 , 308:26 , 133:24 , 188:21 , 161:18 , 202:18 , 117:16 , 76:15 , 144:15 , 291:15 , 72:14 , 85:14 , 113:14 , 148:13 , 149:13 , 156:13 , 82:12 , 88:12 , 304:12 , 131:11 , 186:11 , 86:10 , 89:9 , 128:9 , 216:9 , 114:8 , 119:8 , 130:8 , 174:8 , 77:7 ,…
Unknown39	NA	[ 73:973 , 217:435 , 147:197 , 129:162 , 75:102 , 74:75 , 218:68 , 133:64 , 246:37 , 191:33 , 219:31 , 131:27 , 148:25 , 149:25 , 103:22 , 204:15 , 143:13 , 130:11 , 72:10 , 81:9 , 157:9 , 189:9 , 305:9 , 318:9 , 203:8 , 231:8 , 101:7 , 193:7 , 230:7 , 243:7 , 134:6 , 177:6 , 205:6 , 221:6 , 247:6 , 87:5 , 111:5 , 116:5 , 190:5 , 265:5 , 99:4 , 117:4 , 135:4 , 192:4 , 306:4 , 76:3 , 77:3 , 84:3 ,…
Unknown41	NA	[ 73:1282 , 217:507 , 147:230 , 75:134 , 129:106 , 74:85 , 218:77 , 133:55 , 103:42 , 81:36 , 97:35 , 191:28 , 131:27 , 204:26 , 149:24 , 219:24 , 83:23 , 148:22 , 130:20 , 143:19 , 305:19 , 145:18 , 99:17 , 111:17 , 116:17 , 72:16 , 101:15 , 109:14 , 79:13 , 98:13 , 96:12 , 318:12 , 76:11 , 77:11 , 189:11 , 85:10 , 95:10 , 119:10 , 132:10 , 157:10 , 82:9 , 84:9 , 70:8 , 71:8 , 105:8 , 118:8 , 12…
Unknown42	NA	[ 73:69385 , 147:19455 , 217:11754 , 318:8750 , 191:7542 , 204:6395 , 305:6342 , 74:5883 , 129:4532 , 133:4474 , 75:4335 , 103:4068 , 319:3186 , 148:3059 , 218:2318 , 306:2061 , 131:2032 , 149:1845 , 143:1839 , 205:1416 , 320:1404 , 192:1308 , 189:1193 , 221:992 , 219:969 , 307:968 , 72:945 , 190:847 , 291:725 , 101:675 , 265:609 , 193:594 , 134:571 , 117:565 , 206:528 , 157:512 , 130:485 , 116:4…
Unknown43	NA	[ 73:4549 , 147:976 , 217:653 , 103:450 , 75:368 , 74:366 , 129:250 , 117:182 , 133:171 , 191:157 , 359:155 , 148:127 , 218:110 , 157:89 , 149:82 , 131:81 , 143:81 , 189:66 , 539:62 , 205:59 , 219:59 , 72:57 , 360:51 , 169:42 , 89:41 , 540:40 , 101:37 , 104:34 , 331:33 , 81:29 , 243:29 , 319:23 , 192:21 , 269:21 , 231:20 , 361:20 , 541:20 , 97:19 , 130:19 , 221:19 , 119:17 , 230:17 , 332:17 , 134…
Unknown44	NA	[ 73:2473 , 115:549 , 116:546 , 100:310 , 103:266 , 102:224 , 147:191 , 74:176 , 75:167 , 299:144 , 211:136 , 101:133 , 133:132 , 129:99 , 315:87 , 117:86 , 357:73 , 131:57 , 72:49 , 227:37 , 300:34 , 135:26 , 243:24 , 86:23 , 148:22 , 104:21 , 114:20 , 149:20 , 316:20 , 358:19 , 195:18 , 207:18 , 212:18 , 241:18 , 118:14 , 181:14 , 301:14 , 174:13 , 87:12 , 89:12 , 329:12 , 461:12 , 70:11 , 77:1…
Unknown45	NA	[ 73:798 , 75:503 , 103:125 , 147:93 , 83:76 , 97:76 , 117:75 , 89:73 , 327:70 , 74:54 , 129:53 , 71:45 , 101:37 , 111:34 , 85:26 , 328:21 , 76:20 , 191:20 , 245:18 , 81:17 , 115:17 , 131:17 , 217:17 , 132:16 , 205:16 , 221:16 , 116:14 , 91:13 , 99:13 , 133:13 , 77:11 , 207:11 , 84:10 , 145:10 , 148:10 , 319:10 , 125:9 , 157:9 , 70:8 , 72:8 , 95:8 , 87:7 , 204:7 , 82:6 , 104:6 , 113:6 , 114:6 , 1…
Unknown46	NA	[ 73:11304 , 147:2814 , 103:2490 , 205:1309 , 319:1047 , 74:912 , 117:863 , 133:840 , 129:820 , 217:760 , 75:693 , 157:603 , 89:555 , 148:394 , 320:309 , 84:254 , 149:228 , 204:228 , 131:223 , 206:217 , 189:203 , 104:199 , 114:163 , 72:151 , 229:141 , 172:140 , 218:135 , 321:133 , 101:128 , 207:116 , 130:115 , 105:110 , 191:105 , 100:96 , 143:93 , 173:88 , 83:85 , 158:83 , 134:81 , 119:78 , 118:7…
Unknown47	NA	[ 73:1984 , 147:645 , 103:416 , 205:273 , 217:254 , 319:173 , 74:133 , 157:82 , 148:80 , 117:78 , 191:78 , 133:77 , 204:73 , 129:65 , 320:47 , 149:45 , 189:43 , 206:43 , 218:37 , 307:34 , 89:30 , 104:28 , 75:25 , 131:23 , 101:22 , 72:20 , 207:19 , 321:19 , 331:16 , 219:15 , 229:15 , 97:14 , 143:14 , 259:13 , 305:11 , 118:10 , 190:10 , 192:10 , 169:9 , 105:8 , 221:8 , 175:7 , 231:7 , 308:7 , 119:6…
Unknown48	NA	[ 73:2141 , 103:424 , 147:220 , 75:213 , 101:198 , 100:195 , 188:152 , 74:149 , 129:134 , 174:132 , 299:127 , 172:121 , 211:117 , 133:99 , 357:90 , 114:87 , 116:68 , 115:59 , 86:56 , 131:51 , 72:45 , 315:40 , 130:34 , 189:31 , 117:29 , 300:28 , 227:27 , 207:26 , 104:24 , 285:24 , 218:23 , 148:22 , 175:22 , 219:22 , 358:22 , 132:21 , 173:21 , 257:21 , 102:20 , 149:19 , 445:17 , 135:16 , 187:16 , 2…
Unknown49	NA	[ 73:1369 , 75:318 , 147:290 , 117:282 , 204:210 , 129:179 , 217:121 , 74:91 , 103:73 , 132:68 , 191:53 , 205:51 , 133:50 , 145:47 , 131:46 , 148:34 , 189:25 , 143:22 , 81:19 , 118:19 , 149:18 , 218:17 , 83:16 , 72:15 , 97:14 , 116:14 , 130:14 , 341:14 , 206:13 , 101:12 , 221:12 , 76:11 , 157:11 , 319:11 , 95:10 , 119:10 , 89:8 , 96:8 , 98:8 , 305:8 , 84:7 , 207:7 , 219:7 , 71:6 , 105:6 , 134:6 ,…
Unknown50	NA	[ 73:695 , 217:317 , 204:159 , 74:131 , 86:107 , 147:98 , 75:94 , 87:72 , 103:58 , 218:49 , 129:39 , 205:24 , 117:19 , 133:16 , 219:14 , 98:13 , 143:12 , 206:10 , 318:9 , 88:8 , 101:8 , 148:8 , 230:8 , 276:8 , 79:6 , 84:6 , 97:6 , 131:6 , 142:6 , 149:6 , 99:5 , 71:4 , 76:4 , 80:4 , 81:4 , 83:4 , 93:4 , 100:4 , 104:4 , 112:4 , 188:4 , 189:4 , 72:3 , 77:3 , 78:3 , 89:3 , 91:3 , 111:3 , 113:3 , 115:…
Unknown51	NA	[ 73:1917 , 75:1274 , 79:987 , 91:752 , 117:589 , 80:563 , 93:468 , 77:455 , 217:388 , 105:365 , 129:335 , 81:328 , 106:318 , 78:276 , 119:234 , 133:208 , 74:193 , 131:193 , 92:191 , 107:181 , 147:180 , 94:179 , 120:171 , 95:164 , 121:132 , 145:123 , 103:114 , 76:100 , 204:94 , 150:91 , 116:90 , 118:90 , 132:86 , 86:80 , 135:73 , 72:69 , 130:69 , 134:68 , 175:66 , 115:65 , 96:64 , 104:62 , 82:61 …
Unknown52	NA	[ 82:646 , 113:457 , 73:401 , 96:369 , 81:322 , 83:319 , 71:311 , 97:300 , 95:238 , 84:138 , 70:123 , 109:109 , 98:95 , 111:82 , 127:81 , 110:76 , 123:60 , 85:56 , 147:51 , 387:50 , 124:48 , 160:37 , 94:36 , 299:35 , 74:30 , 100:30 , 114:30 , 75:29 , 137:29 , 138:27 , 99:23 , 79:21 , 89:20 , 101:20 , 125:20 , 315:19 , 388:19 , 93:17 , 133:17 , 107:16 , 129:15 , 72:14 , 357:14 , 112:13 , 169:13 , …
Unknown53	NA	[ 72:649 , 86:81 , 73:72 , 128:43 , 114:39 , 83:30 , 98:29 , 100:22 , 97:20 , 71:18 , 81:13 , 84:10 , 115:10 , 95:9 , 111:9 , 70:8 , 85:7 , 112:7 , 126:7 , 79:5 , 240:5 , 87:4 , 101:4 , 184:4 , 82:3 , 142:3 , 170:3 , 91:2 , 93:2 , 96:2 , 109:2 , 125:2 , 140:2 , 156:2 , 198:2 , 74:1 , 75:1 , 94:1 , 99:1 , 107:1 , 110:1 , 113:1 , 121:1 , 129:1 , 219:1 , 226:1 , 283:1 ]
Unknown54	NA	[ 75:1303 , 73:1093 , 131:790 , 116:530 , 144:507 , 128:479 , 115:122 , 74:113 , 129:94 , 132:76 , 76:67 , 145:67 , 184:62 , 198:61 , 258:59 , 72:54 , 338:54 , 81:52 , 100:49 , 117:49 , 70:47 , 83:44 , 142:43 , 158:42 , 130:41 , 91:38 , 77:35 , 209:33 , 169:27 , 200:27 , 90:26 , 97:26 , 170:24 , 133:23 , 193:23 , 79:22 , 186:22 , 82:21 , 95:18 , 226:18 , 339:17 , 101:15 , 146:15 , 84:13 , 96:13 ,…
Unknown57	NA	[ 73:6539 , 147:1752 , 299:699 , 318:687 , 315:506 , 74:484 , 75:406 , 133:339 , 217:287 , 191:282 , 148:220 , 129:204 , 319:197 , 387:175 , 300:169 , 149:140 , 211:133 , 316:123 , 131:122 , 103:113 , 143:101 , 317:92 , 389:91 , 320:84 , 301:81 , 204:77 , 81:74 , 72:70 , 207:70 , 388:70 , 135:50 , 193:50 , 243:50 , 218:49 , 117:47 , 192:42 , 221:42 , 225:38 , 134:37 , 230:36 , 246:36 , 305:36 , 1…
Unknown58	NA	[ 73:1049 , 147:263 , 299:108 , 318:105 , 315:74 , 74:60 , 133:52 , 75:43 , 217:40 , 191:39 , 148:34 , 319:28 , 387:24 , 149:22 , 81:21 , 129:21 , 91:20 , 300:20 , 316:17 , 211:16 , 131:15 , 72:13 , 93:13 , 103:13 , 79:12 , 179:12 , 135:11 , 317:11 , 389:10 , 143:9 , 207:9 , 301:9 , 320:9 , 105:8 , 119:8 , 204:8 , 107:7 , 192:7 , 388:7 , 77:6 , 163:6 , 218:6 , 80:5 , 99:5 , 117:5 , 95:4 , 121:4 ,…
Unknown59	NA	[ 73:17595 , 79:14892 , 75:13242 , 91:13233 , 77:6954 , 117:6942 , 93:6092 , 105:5071 , 80:4881 , 119:3880 , 78:3582 , 106:3175 , 81:3141 , 131:3105 , 92:2814 , 129:2795 , 108:2195 , 95:2123 , 133:1976 , 107:1950 , 94:1843 , 74:1757 , 145:1747 , 116:1551 , 132:1549 , 118:1295 , 120:1214 , 115:1179 , 121:1121 , 159:1001 , 147:982 , 76:960 , 143:880 , 104:869 , 130:811 , 72:804 , 103:799 , 157:758 …
Unknown60	NA	[ 73:8362 , 79:7195 , 75:7156 , 91:6138 , 77:3300 , 117:3238 , 93:3061 , 80:2852 , 105:2417 , 119:1877 , 81:1825 , 78:1724 , 129:1573 , 106:1479 , 131:1461 , 92:1352 , 95:1146 , 94:1080 , 107:1035 , 108:1024 , 133:987 , 145:868 , 74:855 , 116:726 , 132:724 , 121:687 , 118:612 , 120:608 , 115:558 , 76:515 , 147:483 , 159:477 , 134:436 , 143:424 , 104:411 , 135:403 , 130:396 , 72:389 , 103:383 , 15…
Unknown61	NA	[ 75:427 , 73:343 , 116:331 , 131:266 , 79:168 , 91:127 , 128:85 , 77:83 , 80:79 , 144:67 , 115:59 , 93:57 , 117:51 , 74:41 , 81:40 , 105:34 , 132:33 , 78:32 , 72:27 , 129:23 , 133:23 , 92:19 , 76:18 , 119:18 , 107:17 , 94:15 , 145:15 , 118:14 , 95:13 , 90:11 , 106:10 , 121:10 , 130:9 , 108:8 , 100:7 , 82:6 , 120:6 , 96:5 , 103:5 , 134:5 , 142:5 , 146:5 , 360:5 , 71:4 , 83:4 , 104:4 , 109:4 , 135…
Unknown62	NA	[ 73:199 , 175:189 , 129:184 , 147:19 , 74:15 , 131:15 , 101:13 , 103:13 , 176:13 , 130:12 , 290:9 , 117:8 , 133:8 , 71:7 , 217:7 , 204:6 , 116:4 , 75:3 , 83:3 , 89:3 , 97:3 , 115:3 , 205:3 , 72:2 , 79:2 , 95:2 , 148:2 , 177:2 , 70:1 , 77:1 , 80:1 , 81:1 , 85:1 , 87:1 , 91:1 , 93:1 , 99:1 , 104:1 , 105:1 , 106:1 , 118:1 , 132:1 , 143:1 , 149:1 , 191:1 , 218:1 , 221:1 , 234:1 , 291:1 , 319:1 ]
Unknown63	NA	[ 73:2158 , 103:1150 , 147:783 , 117:392 , 75:389 , 129:388 , 205:319 , 131:299 , 130:259 , 97:249 , 101:228 , 133:206 , 83:156 , 71:153 , 74:150 , 116:128 , 81:112 , 148:103 , 149:95 , 111:90 , 104:85 , 115:84 , 95:81 , 204:79 , 146:76 , 85:67 , 145:57 , 206:55 , 96:52 , 132:52 , 82:50 , 219:50 , 105:42 , 89:40 , 125:39 , 72:34 , 99:34 , 119:34 , 70:32 , 218:32 , 118:31 , 109:29 , 98:28 , 163:26…
Unknown64	NA	[ 117:664 , 131:163 , 130:148 , 75:129 , 129:103 , 73:75 , 101:75 , 89:64 , 118:52 , 116:50 , 147:39 , 84:33 , 133:30 , 98:28 , 119:27 , 81:25 , 132:24 , 71:22 , 83:22 , 203:22 , 74:21 , 103:21 , 77:18 , 79:18 , 91:17 , 95:17 , 190:17 , 97:16 , 115:16 , 85:13 , 105:12 , 246:12 , 217:11 , 148:9 , 204:9 , 112:8 , 149:8 , 72:7 , 93:7 , 99:7 , 109:7 , 128:7 , 143:7 , 145:7 , 157:7 , 205:7 , 76:6 , 80…
Unknown65	NA	[ 73:534 , 75:406 , 116:292 , 91:261 , 79:247 , 131:234 , 77:137 , 115:105 , 93:86 , 117:84 , 80:68 , 105:67 , 144:51 , 74:50 , 78:45 , 81:44 , 119:42 , 128:35 , 92:32 , 72:31 , 132:30 , 129:28 , 95:26 , 133:23 , 145:21 , 108:20 , 76:18 , 90:18 , 94:18 , 107:18 , 118:17 , 106:15 , 100:10 , 103:10 , 120:10 , 130:9 , 157:9 , 159:9 , 171:8 , 121:7 , 156:7 , 168:7 , 170:7 , 82:6 , 143:6 , 184:6 , 104…
Unknown66	NA	[ 73:1487 , 147:369 , 103:203 , 129:97 , 75:95 , 74:87 , 217:78 , 318:77 , 191:74 , 299:60 , 133:59 , 148:40 , 101:37 , 211:35 , 461:34 , 131:30 , 149:27 , 315:26 , 357:24 , 319:20 , 218:16 , 462:16 , 116:15 , 143:13 , 204:13 , 243:11 , 300:11 , 445:11 , 81:9 , 104:9 , 219:9 , 227:8 , 317:8 , 320:8 , 117:7 , 130:7 , 192:7 , 207:7 , 305:7 , 193:6 , 285:6 , 343:6 , 358:6 , 387:6 , 72:5 , 205:5 , 22…
Unknown67	NA	[ 73:1247 , 174:918 , 86:273 , 175:144 , 100:142 , 147:106 , 74:89 , 75:87 , 156:77 , 176:57 , 130:48 , 142:41 , 172:33 , 128:29 , 84:28 , 576:28 , 131:26 , 577:26 , 102:23 , 158:23 , 116:22 , 85:20 , 146:20 , 87:19 , 133:18 , 101:17 , 132:16 , 114:14 , 148:14 , 112:13 , 117:13 , 200:13 , 129:12 , 578:12 , 88:11 , 98:11 , 149:11 , 157:11 , 140:10 , 72:8 , 103:8 , 187:8 , 188:8 , 230:8 , 79:7 , 82…
Unknown1	NA	[ 70:1143 , 73:317 , 75:152 , 172:130 , 100:47 , 130:45 , 71:40 , 146:35 , 129:33 , 74:31 , 77:24 , 79:19 , 103:19 , 131:13 , 173:10 , 128:8 , 76:7 , 86:6 , 114:5 , 117:5 , 101:4 , 72:3 , 78:3 , 115:3 , 142:3 , 85:2 , 102:2 , 174:2 , 80:1 , 83:1 , 87:1 , 92:1 , 104:1 , 127:1 , 132:1 , 144:1 , 147:1 ]
Unknown2	NA	[ 102:18435 , 73:14317 , 147:4199 , 103:2044 , 74:1902 , 75:1280 , 104:662 , 100:648 , 116:637 , 148:633 , 72:537 , 190:394 , 131:392 , 86:374 , 87:366 , 133:316 , 149:289 , 88:287 , 115:286 , 101:278 , 70:175 , 117:174 , 118:164 , 132:155 , 71:153 , 105:127 , 76:123 , 205:94 , 89:87 , 77:78 , 84:67 , 130:65 , 85:64 , 99:62 , 119:62 , 191:58 , 114:57 , 113:46 , 174:42 , 134:39 , 146:31 , 79:27 , …
Unknown3	NA	[ 89:1010 , 158:279 , 73:176 , 130:85 , 90:63 , 173:52 , 72:49 , 114:40 , 74:37 , 159:25 , 91:24 , 101:24 , 70:23 , 75:22 , 88:21 , 191:21 , 84:20 , 79:18 , 102:18 , 149:17 , 119:16 , 148:15 , 77:14 , 87:13 , 99:13 , 98:12 , 116:12 , 76:11 , 115:11 , 190:11 , 71:10 , 100:10 , 103:10 , 131:10 , 133:10 , 85:9 , 118:9 , 78:8 , 192:8 , 86:7 , 134:7 , 129:6 , 150:6 , 104:5 , 105:5 , 113:5 , 160:5 , 17…
Unknown4	NA	[ 73:6655 , 77:2165 , 75:1855 , 104:942 , 89:931 , 147:821 , 74:792 , 259:563 , 119:346 , 72:287 , 148:202 , 117:183 , 76:174 , 81:165 , 78:154 , 121:140 , 79:122 , 90:112 , 200:105 , 260:100 , 131:99 , 105:95 , 70:85 , 173:81 , 88:80 , 151:75 , 149:73 , 166:70 , 120:51 , 134:47 , 91:46 , 290:44 , 133:42 , 165:40 , 71:37 , 132:36 , 86:33 , 103:33 , 100:32 , 236:31 , 240:31 , 150:30 , 261:29 , 93:…
Unknown5	NA	[ 73:2788 , 147:2023 , 75:548 , 188:438 , 114:285 , 216:284 , 148:262 , 133:246 , 72:242 , 74:217 , 149:124 , 86:96 , 131:80 , 189:72 , 70:63 , 132:63 , 87:62 , 100:56 , 99:48 , 217:46 , 115:45 , 117:41 , 116:38 , 129:33 , 71:32 , 134:29 , 190:27 , 231:27 , 103:26 , 85:25 , 88:23 , 76:20 , 77:20 , 101:20 , 143:18 , 144:17 , 160:16 , 218:14 , 172:13 , 102:12 , 84:10 , 105:10 , 119:10 , 89:9 , 98:9…
Unknown6	NA	[ 73:1535 , 174:713 , 147:647 , 86:530 , 100:303 , 75:300 , 102:288 , 74:117 , 175:102 , 148:87 , 116:49 , 131:46 , 87:45 , 130:42 , 72:40 , 176:40 , 101:37 , 149:33 , 103:28 , 117:27 , 88:25 , 70:24 , 115:23 , 133:23 , 85:13 , 89:13 , 132:13 , 190:13 , 71:12 , 76:11 , 146:11 , 113:10 , 114:8 , 118:7 , 158:7 , 104:6 , 77:5 , 144:5 , 172:5 , 99:4 , 119:4 , 79:3 , 84:3 , 341:3 , 134:2 , 150:2 , 78:…
Unknown7	NA	[ 73:491 , 102:183 , 147:183 , 75:166 , 131:132 , 74:32 , 148:29 , 115:28 , 132:16 , 133:16 , 95:15 , 72:14 , 149:13 , 181:13 , 100:12 , 103:12 , 77:10 , 113:9 , 86:8 , 176:8 , 247:8 , 76:7 , 85:7 , 117:6 , 84:5 , 142:5 , 205:5 , 341:5 , 83:4 , 116:4 , 70:3 , 81:3 , 101:3 , 130:3 , 144:3 , 196:3 , 204:3 , 218:3 , 71:2 , 79:2 , 87:2 , 99:2 , 104:2 , 114:2 , 174:2 , 78:1 , 80:1 , 82:1 , 88:1 , 89:1…
Unknown8	NA	[ 72:735 , 75:143 , 73:128 , 74:50 , 146:23 , 130:21 , 103:16 , 156:16 , 87:11 , 174:9 , 128:7 , 76:6 , 79:5 , 70:3 , 77:3 , 91:3 , 102:3 , 86:2 , 131:2 , 147:2 , 157:2 , 78:1 , 82:1 , 88:1 , 89:1 , 92:1 , 113:1 , 118:1 , 129:1 ]
Unknown9	NA	[ 73:1139 , 101:1061 , 86:260 , 147:164 , 100:138 , 129:113 , 102:102 , 75:76 , 132:44 , 103:31 , 131:31 , 291:31 , 72:28 , 133:26 , 130:24 , 148:21 , 146:11 , 149:7 , 221:7 , 74:6 , 88:5 , 117:5 , 174:5 , 203:5 , 248:5 , 292:5 , 77:4 , 79:4 , 159:4 , 70:3 , 71:3 , 115:3 , 134:3 , 158:3 , 160:3 , 76:2 , 84:2 , 119:2 , 144:2 , 172:2 , 218:2 , 293:2 , 87:1 , 98:1 , 99:1 , 104:1 , 113:1 , 116:1 , 12…
Unknown10	NA	[ 73:845 , 74:765 , 117:649 , 75:438 , 130:220 , 147:109 , 100:79 , 131:78 , 87:62 , 132:60 , 146:58 , 219:55 , 72:49 , 118:46 , 76:42 , 70:40 , 101:31 , 133:30 , 77:22 , 99:22 , 102:21 , 148:21 , 86:20 , 119:20 , 115:19 , 158:19 , 114:18 , 116:16 , 174:14 , 71:12 , 103:12 , 220:12 , 84:10 , 88:10 , 149:10 , 171:9 , 248:8 , 299:7 , 85:6 , 134:6 , 204:6 , 175:5 , 79:4 , 98:4 , 189:4 , 221:4 , 78:3…
Unknown11	NA	[ 73:1492 , 147:336 , 117:214 , 204:177 , 75:141 , 103:108 , 133:85 , 205:78 , 89:44 , 189:42 , 148:40 , 101:36 , 129:36 , 149:32 , 74:26 , 217:22 , 131:21 , 218:19 , 206:17 , 72:14 , 203:14 , 118:13 , 119:13 , 191:11 , 157:10 , 116:8 , 231:8 , 115:7 , 113:5 , 134:5 , 190:5 , 105:4 , 135:4 , 71:3 , 76:3 , 77:3 , 85:3 , 99:3 , 102:3 , 104:3 , 143:3 , 171:3 , 219:3 , 70:2 , 79:2 , 88:2 , 130:2 , 13…
Unknown12	NA	[ 73:1668 , 147:503 , 218:446 , 100:368 , 174:264 , 86:221 , 74:126 , 75:114 , 133:81 , 117:76 , 131:74 , 72:71 , 219:68 , 148:66 , 306:59 , 101:57 , 103:56 , 231:41 , 70:38 , 175:36 , 87:25 , 144:25 , 149:25 , 190:25 , 220:25 , 102:21 , 132:18 , 88:13 , 176:13 , 307:13 , 116:12 , 115:11 , 99:9 , 232:9 , 71:8 , 119:8 , 134:8 , 130:7 , 160:7 , 89:6 , 104:6 , 105:6 , 118:6 , 114:5 , 171:5 , 308:5 ,…
Erythrose	Standard	[ 73:566 , 74:332 , 117:214 , 147:187 , 75:74 , 205:73 , 87:57 , 133:34 , 89:33 , 103:31 , 161:27 , 148:26 , 100:24 , 101:22 , 72:15 , 118:12 , 130:12 , 70:11 , 131:11 , 149:11 , 206:10 , 99:8 , 189:8 , 71:6 , 85:6 , 102:6 , 207:6 , 78:5 , 84:5 , 86:5 , 115:5 , 119:5 , 129:5 , 172:5 , 76:4 , 88:4 , 105:4 , 143:4 , 163:4 , 171:4 , 79:3 , 114:3 , 126:3 , 155:3 , 173:3 , 186:3 , 190:3 , 83:2 , 111:2…
Malate	Standard	[ 73:14363 , 147:5178 , 75:2081 , 133:1613 , 74:1195 , 101:896 , 233:784 , 148:738 , 149:516 , 117:484 , 245:483 , 189:464 , 175:424 , 131:387 , 72:370 , 190:367 , 191:330 , 217:193 , 134:186 , 171:177 , 143:173 , 177:164 , 103:144 , 234:134 , 135:129 , 115:126 , 265:124 , 77:120 , 116:112 , 71:101 , 76:100 , 307:98 , 119:97 , 129:91 , 102:90 , 263:88 , 221:81 , 246:81 , 335:74 , 151:73 , 99:72 ,…
Asparagine	Standard	[ 100:358 , 115:224 , 73:187 , 128:136 , 243:78 , 72:63 , 116:55 , 70:31 , 71:26 , 74:25 , 101:25 , 75:20 , 131:14 , 158:13 , 129:12 , 86:11 , 102:10 , 244:10 , 117:8 , 142:7 , 147:7 , 201:6 , 84:5 , 98:5 , 87:3 , 99:3 , 130:3 , 133:3 , 245:3 , 77:2 , 85:2 , 114:2 , 76:1 , 79:1 , 82:1 , 103:1 , 113:1 , 118:1 , 127:1 , 132:1 , 143:1 , 144:1 , 148:1 , 157:1 , 159:1 , 171:1 , 174:1 , 211:1 , 215:1 ]
Methionine	Standard	[ 73:10163 , 176:7147 , 128:6979 , 75:2572 , 147:1704 , 100:1527 , 232:982 , 177:933 , 129:906 , 130:683 , 178:567 , 219:509 , 114:489 , 74:441 , 105:405 , 133:387 , 131:355 , 218:354 , 202:346 , 72:311 , 117:300 , 103:296 , 160:288 , 86:285 , 250:284 , 148:260 , 102:257 , 188:256 , 132:246 , 70:245 , 77:244 , 293:242 , 104:210 , 101:201 , 174:190 , 233:188 , 98:178 , 149:170 , 76:163 , 115:146 ,…
Methylglutamate	Standard	[ 73:652 , 84:651 , 188:500 , 75:193 , 89:103 , 98:80 , 74:71 , 147:61 , 156:48 , 100:47 , 189:45 , 128:41 , 87:28 , 85:25 , 72:20 , 155:18 , 133:17 , 140:17 , 114:16 , 70:15 , 116:15 , 99:14 , 101:14 , 129:14 , 158:14 , 77:13 , 83:13 , 172:12 , 130:11 , 131:11 , 157:11 , 190:11 , 86:10 , 88:9 , 103:9 , 117:9 , 71:8 , 105:8 , 148:8 , 171:8 , 230:8 , 82:7 , 97:7 , 112:7 , 115:7 , 143:7 , 76:6 , 90…
Aspartate2	Standard	[ 73:142962 , 232:48166 , 100:35545 , 75:23850 , 147:22636 , 74:14862 , 233:9975 , 218:9793 , 117:8966 , 133:7904 , 202:6434 , 188:5835 , 70:5415 , 101:4542 , 234:4485 , 130:4364 , 72:4271 , 148:4008 , 149:3877 , 131:3524 , 132:2806 , 216:2710 , 103:2257 , 115:2250 , 142:2248 , 102:2086 , 163:2027 , 219:1882 , 119:1732 , 204:1717 , 76:1623 , 128:1623 , 116:1433 , 134:1415 , 189:1408 , 77:1394 , 9…
GABA	Standard	[ 73:152945 , 174:110814 , 147:58222 , 75:42331 , 86:34803 , 175:20940 , 100:19622 , 304:17455 , 74:14250 , 133:11163 , 143:10025 , 216:9720 , 176:9537 , 148:9479 , 130:9095 , 142:8927 , 131:7415 , 149:5511 , 305:5474 , 72:4853 , 117:4848 , 172:4707 , 87:4161 , 101:3995 , 156:3802 , 102:3777 , 246:3643 , 116:3347 , 114:3214 , 115:3084 , 144:2921 , 76:2870 , 99:2691 , 306:2608 , 85:2573 , 140:2522…
Glutamate2	Standard	[ 84:15643 , 75:10729 , 73:7888 , 174:4921 , 158:2840 , 74:1169 , 147:918 , 186:811 , 76:796 , 85:781 , 156:781 , 72:672 , 175:566 , 140:518 , 77:500 , 130:488 , 116:457 , 230:379 , 117:355 , 159:352 , 131:315 , 276:292 , 129:287 , 133:266 , 101:247 , 103:245 , 83:228 , 87:227 , 146:207 , 173:193 , 176:170 , 157:160 , 149:155 , 86:146 , 88:140 , 160:140 , 201:130 , 248:130 , 102:128 , 148:125 , 1…
Phenylalanine2	Standard	[ 120:659 , 146:210 , 75:184 , 91:184 , 73:170 , 130:110 , 74:67 , 103:66 , 77:45 , 121:37 , 147:27 , 118:25 , 131:19 , 87:17 , 92:17 , 158:17 , 76:15 , 174:13 , 72:12 , 85:12 , 117:12 , 89:11 , 93:11 , 102:11 , 119:11 , 86:10 , 116:10 , 204:9 , 70:7 , 100:7 , 104:6 , 113:6 , 140:6 , 159:6 , 175:6 , 88:5 , 99:5 , 101:5 , 148:5 , 156:5 , 176:5 , 186:5 , 222:5 , 83:4 , 90:4 , 129:4 , 133:4 , 230:4 …
Glutamate3	Standard	[ 73:472 , 246:135 , 75:116 , 128:100 , 147:67 , 84:61 , 156:58 , 74:36 , 100:24 , 247:18 , 133:16 , 230:15 , 129:14 , 149:11 , 158:11 , 72:10 , 113:10 , 148:7 , 99:6 , 114:6 , 140:6 , 83:5 , 130:5 , 248:5 , 85:4 , 115:4 , 131:4 , 157:4 , 171:4 , 174:4 , 76:3 , 101:3 , 112:3 , 117:3 , 218:3 , 70:2 , 86:2 , 132:2 , 134:2 , 184:2 , 204:2 , 231:2 , 71:1 , 77:1 , 82:1 , 87:1 , 97:1 , 98:1 , 102:1 , 1…
Cysteine3	Standard	[ 73:99550 , 220:32734 , 218:28049 , 100:20584 , 75:13219 , 147:13105 , 74:9852 , 132:9037 , 221:6505 , 116:5637 , 219:5615 , 133:4422 , 222:4001 , 148:3464 , 101:2777 , 146:2299 , 72:2246 , 130:2066 , 149:2027 , 131:1829 , 204:1731 , 86:1512 , 103:1481 , 102:1449 , 117:1396 , 91:1375 , 119:1370 , 77:1299 , 294:1260 , 134:1089 , 76:1008 , 70:967 , 232:948 , 163:896 , 205:883 , 105:793 , 118:717 ,…
2-deoxyribose	Standard	[ 73:2311 , 147:753 , 117:231 , 103:189 , 74:151 , 292:134 , 75:128 , 102:118 , 220:105 , 133:104 , 205:98 , 130:95 , 217:92 , 148:85 , 131:56 , 149:52 , 129:42 , 293:34 , 221:33 , 83:23 , 189:23 , 89:22 , 143:21 , 72:16 , 101:15 , 104:15 , 119:14 , 118:13 , 177:13 , 206:13 , 218:12 , 204:11 , 291:11 , 294:11 , 245:10 , 115:9 , 207:9 , 132:8 , 134:8 , 222:8 , 219:7 , 319:7 , 171:6 , 87:5 , 105:5 …
Glutamine	Standard	[ 73:436 , 156:340 , 147:45 , 75:39 , 157:27 , 74:22 , 100:21 , 115:13 , 72:12 , 133:12 , 230:11 , 113:9 , 116:9 , 102:8 , 158:8 , 258:8 , 299:7 , 70:5 , 84:5 , 86:5 , 117:5 , 85:4 , 112:4 , 114:4 , 140:4 , 148:4 , 131:3 , 149:3 , 315:3 , 76:2 , 79:2 , 99:2 , 135:2 , 211:2 , 71:1 , 77:1 , 78:1 , 82:1 , 83:1 , 87:1 , 98:1 , 101:1 , 103:1 , 119:1 , 134:1 , 141:1 , 142:1 , 154:1 , 171:1 , 181:1 , 18…
Alpha Ketoglutarate	Standard	[ 73:854 , 129:472 , 147:231 , 75:209 , 247:97 , 85:86 , 157:76 , 149:68 , 203:66 , 133:64 , 74:61 , 72:55 , 130:37 , 131:37 , 148:26 , 100:24 , 116:24 , 99:20 , 115:20 , 185:20 , 231:19 , 256:18 , 83:16 , 84:16 , 70:15 , 204:15 , 101:14 , 248:14 , 86:13 , 78:12 , 114:11 , 171:11 , 71:10 , 159:10 , 117:9 , 140:9 , 158:8 , 184:8 , 349:8 , 77:7 , 89:7 , 76:6 , 87:6 , 141:6 , 228:6 , 257:6 , 81:5 , …
Glutamine2	Standard	[ 155:2303 , 73:1711 , 75:253 , 156:249 , 74:173 , 139:168 , 147:153 , 83:109 , 72:98 , 257:93 , 100:79 , 112:76 , 157:71 , 229:66 , 70:65 , 84:65 , 114:58 , 86:49 , 256:48 , 140:41 , 99:40 , 71:39 , 98:37 , 85:36 , 115:34 , 78:31 , 141:29 , 81:27 , 131:25 , 133:25 , 82:24 , 228:23 , 258:23 , 148:22 , 171:20 , 121:18 , 230:18 , 153:17 , 158:17 , 87:15 , 101:14 , 110:13 , 117:13 , 127:12 , 172:12 …
Citrulline2	Standard	[ 70:2123 , 73:889 , 75:288 , 142:258 , 74:137 , 90:85 , 71:84 , 100:81 , 159:54 , 147:44 , 115:36 , 143:31 , 97:29 , 171:29 , 130:23 , 114:22 , 128:22 , 72:19 , 132:19 , 169:14 , 76:13 , 131:13 , 133:13 , 218:13 , 101:12 , 102:12 , 144:11 , 86:10 , 98:10 , 85:7 , 116:7 , 148:7 , 276:7 , 117:6 , 84:5 , 153:5 , 160:5 , 88:4 , 103:4 , 216:4 , 77:3 , 87:3 , 99:3 , 129:3 , 149:3 , 172:3 , 186:3 , 79:…
Arginine	Standard	[ 73:18649 , 142:9767 , 70:9204 , 74:4410 , 75:2289 , 102:1728 , 100:1644 , 147:1606 , 143:1376 , 115:1173 , 144:1114 , 128:871 , 162:540 , 72:526 , 117:479 , 133:464 , 71:452 , 130:423 , 129:412 , 204:402 , 86:388 , 132:386 , 148:371 , 103:357 , 114:356 , 131:331 , 101:283 , 76:282 , 216:265 , 116:252 , 89:240 , 88:228 , 243:219 , 348:219 , 153:208 , 146:192 , 98:180 , 97:171 , 77:160 , 87:158 ,…
Phenylalanine	Standard	[ 73:21082 , 218:7315 , 192:5765 , 91:4504 , 100:4053 , 147:3118 , 75:2842 , 74:1994 , 219:1339 , 193:923 , 130:857 , 132:661 , 133:649 , 220:557 , 103:556 , 131:539 , 101:535 , 92:512 , 148:480 , 72:440 , 84:403 , 266:373 , 77:368 , 160:346 , 86:340 , 117:316 , 102:290 , 120:290 , 89:241 , 149:235 , 194:215 , 146:211 , 118:200 , 177:197 , 76:194 , 119:190 , 121:181 , 204:174 , 115:169 , 176:168 …
Asparagine3	Standard	[ 73:3723 , 147:694 , 188:690 , 75:499 , 74:298 , 100:280 , 216:240 , 114:135 , 141:129 , 189:114 , 72:104 , 131:95 , 148:92 , 231:81 , 116:75 , 172:75 , 133:70 , 115:68 , 218:66 , 132:61 , 190:53 , 70:50 , 149:50 , 204:44 , 217:42 , 130:40 , 117:39 , 202:36 , 303:34 , 98:33 , 213:31 , 103:29 , 84:26 , 142:26 , 101:24 , 76:21 , 86:18 , 215:18 , 174:17 , 102:15 , 143:15 , 232:13 , 87:12 , 128:12 ,…
Glutamate	Standard	[ 84:1378 , 75:982 , 73:917 , 174:435 , 158:233 , 147:114 , 74:113 , 218:100 , 100:94 , 72:63 , 186:62 , 85:61 , 76:60 , 130:59 , 91:48 , 131:48 , 156:42 , 117:41 , 116:40 , 175:38 , 140:36 , 77:35 , 103:34 , 159:32 , 101:30 , 133:30 , 219:29 , 192:25 , 230:24 , 86:23 , 160:23 , 102:21 , 129:21 , 132:21 , 149:20 , 146:19 , 176:19 , 193:19 , 276:19 , 87:18 , 83:17 , 92:17 , 89:16 , 148:16 , 145:15…
Xylose2	Standard	[ 73:5377 , 103:2274 , 147:884 , 217:813 , 74:418 , 75:384 , 133:275 , 117:237 , 89:227 , 307:196 , 129:188 , 160:179 , 189:171 , 104:166 , 105:146 , 218:146 , 148:114 , 131:98 , 72:90 , 101:90 , 100:73 , 205:72 , 204:70 , 149:65 , 219:59 , 71:57 , 308:52 , 191:50 , 143:46 , 114:44 , 277:43 , 70:37 , 85:37 , 115:37 , 113:36 , 102:33 , 130:32 , 134:30 , 86:27 , 99:27 , 161:27 , 190:27 , 116:26 , 1…
AcetylAspartate	Standard	[ 73:115036 , 75:24279 , 147:19697 , 184:17957 , 274:17838 , 112:11541 , 74:10874 , 116:7161 , 133:6616 , 230:6386 , 245:5573 , 156:5520 , 100:5219 , 70:4801 , 142:4359 , 275:4310 , 232:4234 , 149:4049 , 72:3630 , 129:3465 , 131:3233 , 148:3231 , 158:3183 , 117:2922 , 185:2796 , 144:2423 , 101:2306 , 218:2118 , 130:2062 , 376:1948 , 276:1759 , 114:1735 , 186:1667 , 76:1576 , 258:1561 , 115:1520 ,…
Xylose	Standard	[ 73:2443 , 103:1192 , 217:415 , 147:409 , 89:196 , 74:184 , 75:135 , 133:131 , 129:112 , 117:109 , 307:105 , 189:101 , 104:90 , 160:71 , 218:68 , 131:47 , 105:46 , 148:46 , 100:40 , 101:38 , 72:34 , 149:29 , 205:29 , 219:25 , 308:25 , 191:21 , 204:21 , 233:19 , 102:17 , 130:17 , 190:16 , 70:14 , 134:12 , 71:11 , 119:11 , 161:11 , 143:10 , 309:10 , 90:9 , 85:8 , 87:8 , 116:8 , 99:7 , 118:7 , 132:…
Ribose2	Standard	[ 73:1272 , 147:446 , 117:247 , 205:165 , 74:144 , 173:134 , 89:122 , 103:99 , 133:75 , 84:71 , 75:64 , 148:59 , 263:53 , 114:52 , 149:34 , 72:29 , 101:27 , 131:27 , 87:26 , 129:26 , 100:23 , 113:21 , 142:21 , 206:20 , 105:19 , 119:19 , 104:18 , 174:18 , 189:17 , 118:16 , 115:14 , 70:12 , 85:11 , 99:11 , 102:11 , 134:11 , 160:11 , 172:11 , 218:11 , 307:11 , 116:10 , 86:9 , 88:9 , 163:9 , 184:9 , …
Ribose	Standard	[ 73:20679 , 103:9186 , 217:3752 , 147:3660 , 75:1741 , 74:1704 , 133:1282 , 189:1181 , 117:1053 , 89:1020 , 307:1002 , 160:925 , 129:893 , 104:803 , 105:694 , 218:684 , 148:508 , 131:477 , 101:395 , 72:372 , 149:325 , 205:317 , 100:312 , 204:286 , 219:283 , 191:279 , 308:266 , 277:219 , 114:210 , 190:202 , 143:174 , 115:170 , 130:169 , 102:165 , 161:164 , 233:148 , 134:143 , 119:139 , 116:129 , …
Asparagine2	Standard	[ 73:1371 , 116:471 , 75:308 , 100:204 , 132:199 , 74:146 , 147:121 , 141:118 , 231:106 , 188:97 , 218:82 , 131:59 , 133:58 , 117:45 , 72:39 , 202:33 , 130:30 , 159:26 , 115:25 , 114:20 , 70:18 , 232:17 , 101:16 , 118:16 , 142:16 , 189:16 , 149:15 , 87:14 , 128:14 , 76:13 , 102:13 , 144:13 , 148:13 , 215:12 , 258:12 , 86:11 , 98:11 , 143:11 , 161:11 , 190:11 , 103:9 , 134:8 , 172:8 , 219:8 , 84:7…
AcetylAspartate2	Standard	[ 70:1498 , 72:505 , 242:441 , 73:273 , 157:232 , 84:186 , 71:131 , 158:128 , 96:90 , 243:88 , 75:60 , 81:55 , 204:54 , 79:51 , 152:49 , 123:47 , 77:43 , 101:42 , 83:35 , 97:32 , 103:32 , 82:27 , 186:23 , 74:20 , 136:17 , 159:17 , 114:15 , 87:14 , 94:14 , 116:14 , 244:14 , 118:11 , 88:10 , 93:10 , 109:10 , 248:8 , 108:7 , 145:7 , 134:5 , 144:4 , 274:4 , 338:4 , 483:4 , 135:3 , 153:3 , 275:3 , 345…
Ribose3	Standard	[ 73:7176 , 103:2019 , 147:1905 , 217:1622 , 129:728 , 117:646 , 74:566 , 75:532 , 205:526 , 133:403 , 218:315 , 148:256 , 131:196 , 189:196 , 204:193 , 307:181 , 104:156 , 101:152 , 149:152 , 89:150 , 319:138 , 219:123 , 191:120 , 72:115 , 206:91 , 157:82 , 130:70 , 243:68 , 105:63 , 116:54 , 203:52 , 143:51 , 118:49 , 207:49 , 119:47 , 308:47 , 134:42 , 190:41 , 277:41 , 320:40 , 87:34 , 81:32 …
Putrescine	Standard	[ 174:6568 , 73:6228 , 86:1556 , 175:1100 , 100:826 , 74:535 , 172:507 , 130:497 , 176:440 , 214:390 , 200:273 , 131:199 , 142:194 , 99:188 , 146:186 , 126:171 , 116:168 , 87:141 , 114:141 , 75:131 , 117:126 , 101:124 , 72:103 , 102:102 , 173:97 , 128:90 , 115:87 , 132:85 , 70:75 , 158:70 , 215:70 , 85:66 , 144:59 , 112:57 , 98:56 , 187:54 , 88:52 , 113:52 , 71:47 , 201:47 , 140:45 , 129:40 , 177…
Glutamine3	Standard	[ 73:123458 , 147:44077 , 75:23839 , 227:17702 , 156:13537 , 203:12378 , 74:11853 , 128:11083 , 155:8152 , 148:7259 , 131:6143 , 139:5728 , 100:4905 , 126:4895 , 133:4733 , 228:4520 , 149:4284 , 72:4134 , 216:3097 , 188:2998 , 317:2771 , 112:2666 , 113:2568 , 204:2511 , 157:2483 , 132:2480 , 229:2474 , 211:2370 , 129:2019 , 114:1962 , 84:1817 , 115:1791 , 130:1734 , 103:1700 , 117:1669 , 76:1561 …
N-Acetylglutmate	Standard	[ 73:2338 , 156:763 , 75:633 , 147:277 , 244:197 , 116:185 , 74:173 , 84:146 , 184:141 , 198:132 , 157:123 , 129:101 , 133:80 , 274:79 , 149:65 , 288:65 , 72:61 , 142:51 , 158:48 , 101:46 , 204:46 , 128:41 , 245:37 , 117:35 , 148:35 , 82:34 , 85:32 , 170:32 , 100:29 , 131:28 , 140:26 , 76:25 , 171:25 , 230:25 , 186:21 , 246:21 , 130:20 , 126:18 , 114:16 , 143:16 , 185:16 , 199:16 , 103:15 , 77:14…
Glucose-1-P	Standard	[ 73:2132 , 147:353 , 103:172 , 217:141 , 74:104 , 117:77 , 75:76 , 292:75 , 133:57 , 148:54 , 89:52 , 189:47 , 218:42 , 131:39 , 101:35 , 104:26 , 143:22 , 102:21 , 149:17 , 95:15 , 157:13 , 84:12 , 205:12 , 221:11 , 257:11 , 135:10 , 105:8 , 128:8 , 163:8 , 317:6 , 81:5 , 118:5 , 122:5 , 124:5 , 155:5 , 228:5 , 156:4 , 192:4 , 409:4 , 423:4 , 467:4 , 585:3 , 115:2 , 159:2 , 172:2 , 190:2 , 283:…
Glutamine4	Standard	[ 73:29844 , 156:21591 , 75:9403 , 155:6707 , 147:4415 , 74:3870 , 157:3136 , 128:2159 , 245:2083 , 131:1864 , 100:1502 , 139:1378 , 133:1339 , 203:1249 , 72:1149 , 116:1078 , 114:1059 , 115:1027 , 158:923 , 83:877 , 149:838 , 145:805 , 148:771 , 132:688 , 76:634 , 229:609 , 130:594 , 140:541 , 129:530 , 142:515 , 84:470 , 112:421 , 246:383 , 117:381 , 218:371 , 70:368 , 126:353 , 77:348 , 230:33…
2-deoxyglucose	Standard	[ 73:3731 , 147:863 , 103:597 , 217:284 , 292:270 , 74:205 , 75:193 , 117:165 , 133:152 , 148:108 , 189:97 , 205:82 , 293:71 , 149:70 , 129:69 , 131:68 , 204:66 , 143:65 , 102:55 , 218:47 , 104:45 , 130:42 , 72:41 , 101:39 , 191:36 , 305:33 , 219:31 , 307:31 , 221:29 , 89:28 , 294:27 , 333:27 , 277:21 , 105:18 , 157:18 , 190:14 , 134:13 , 206:13 , 207:13 , 257:13 , 119:12 , 118:11 , 115:9 , 116:9…
Glyecerol-3-Phosphate	Standard	[ 73:11317 , 299:2040 , 147:1619 , 103:1388 , 101:1272 , 75:1241 , 133:1210 , 357:1197 , 211:983 , 74:922 , 129:684 , 131:608 , 300:489 , 315:375 , 358:353 , 135:322 , 207:302 , 72:261 , 301:249 , 115:246 , 116:240 , 117:221 , 148:216 , 113:213 , 225:201 , 149:189 , 193:175 , 256:163 , 241:161 , 285:161 , 195:158 , 227:152 , 359:151 , 191:149 , 181:146 , 218:139 , 134:136 , 370:134 , 212:131 , 77…
Hypoxanthine	Standard	[ 73:29607 , 265:15427 , 84:5263 , 280:4058 , 266:3559 , 74:2524 , 72:2149 , 206:1674 , 193:1560 , 70:1537 , 85:1455 , 166:1428 , 100:1412 , 75:1383 , 147:1224 , 267:1140 , 158:1110 , 125:1103 , 281:1020 , 111:995 , 181:933 , 172:910 , 207:887 , 131:814 , 86:702 , 123:609 , 173:583 , 99:522 , 98:513 , 95:505 , 71:478 , 238:471 , 110:434 , 192:425 , 208:423 , 279:369 , 138:361 , 112:359 , 152:358 …
Ornithine	Standard	[ 73:9797 , 142:6897 , 174:2272 , 74:997 , 147:948 , 86:947 , 100:875 , 143:855 , 75:694 , 130:444 , 128:382 , 200:377 , 175:372 , 102:359 , 144:323 , 146:245 , 131:240 , 172:240 , 133:239 , 114:233 , 216:226 , 132:223 , 176:197 , 214:193 , 72:178 , 70:168 , 115:164 , 148:154 , 117:142 , 126:129 , 103:128 , 129:124 , 101:121 , 112:120 , 116:107 , 87:106 , 258:104 , 218:103 , 259:99 , 98:89 , 127:…
Citrulline	Standard	[ 73:257 , 174:173 , 86:41 , 147:36 , 175:20 , 74:19 , 100:19 , 75:15 , 133:8 , 248:7 , 176:6 , 273:6 , 72:5 , 142:5 , 130:3 , 131:3 , 172:3 , 405:3 , 70:2 , 99:2 , 101:2 , 102:2 , 116:2 , 117:2 , 148:2 , 149:2 , 77:1 , 79:1 , 84:1 , 87:1 , 88:1 , 103:1 , 115:1 , 129:1 , 132:1 , 141:1 , 143:1 , 158:1 , 183:1 , 211:1 , 221:1 , 249:1 , 274:1 , 276:1 , 347:1 , 406:1 ]
Arginine2	Standard	[ 73:865 , 157:521 , 142:180 , 256:123 , 70:120 , 74:109 , 75:89 , 141:81 , 100:72 , 99:55 , 158:54 , 84:50 , 147:50 , 115:30 , 140:24 , 143:24 , 72:23 , 257:23 , 172:20 , 85:19 , 127:19 , 71:18 , 133:18 , 128:17 , 131:16 , 159:16 , 171:16 , 156:15 , 114:13 , 132:13 , 155:13 , 98:12 , 130:11 , 144:11 , 103:10 , 148:10 , 218:10 , 86:9 , 244:9 , 273:9 , 101:8 , 129:8 , 149:8 , 83:7 , 117:7 , 187:7 …
Citrate	Standard	[ 73:1863 , 147:480 , 273:264 , 75:230 , 74:124 , 133:83 , 149:64 , 148:59 , 211:57 , 183:51 , 274:43 , 72:41 , 129:35 , 131:34 , 347:33 , 257:31 , 99:26 , 143:25 , 115:21 , 117:21 , 375:21 , 221:20 , 363:17 , 141:16 , 157:16 , 275:16 , 217:13 , 142:12 , 185:10 , 256:10 , 215:8 , 231:8 , 100:7 , 103:7 , 111:7 , 305:7 , 348:7 , 376:7 , 116:6 , 158:6 , 171:6 , 213:6 , 70:5 , 76:5 , 84:5 , 85:5 , 13…
Lysine	Standard	[ 73:383 , 174:330 , 86:74 , 84:57 , 75:50 , 200:46 , 175:45 , 156:44 , 74:43 , 100:35 , 130:18 , 176:15 , 128:12 , 147:11 , 82:10 , 88:9 , 114:9 , 102:8 , 146:5 , 168:5 , 201:5 , 258:5 , 70:4 , 87:4 , 131:4 , 142:4 , 101:3 , 103:3 , 112:3 , 116:3 , 132:3 , 157:3 , 230:3 , 72:2 , 76:2 , 85:2 , 94:2 , 117:2 , 129:2 , 133:2 , 144:2 , 148:2 , 71:1 , 77:1 , 83:1 , 98:1 , 99:1 , 113:1 , 115:1 , 158:1 …
Dehydroascorbate	Standard	[ 73:21082 , 218:7315 , 192:5765 , 91:4504 , 100:4053 , 147:3118 , 75:2842 , 74:1994 , 219:1339 , 193:923 , 130:857 , 132:661 , 133:649 , 220:557 , 103:556 , 131:539 , 101:535 , 92:512 , 148:480 , 72:440 , 84:403 , 266:373 , 77:368 , 160:346 , 86:340 , 117:316 , 102:290 , 120:290 , 89:241 , 149:235 , 194:215 , 146:211 , 118:200 , 177:197 , 76:194 , 119:190 , 121:181 , 204:174 , 115:169 , 176:168 …
Fructose	Standard	[ 73:549 , 204:221 , 191:94 , 147:92 , 217:38 , 129:36 , 74:30 , 205:29 , 75:27 , 103:20 , 133:17 , 192:11 , 206:11 , 117:10 , 148:10 , 189:10 , 131:8 , 101:7 , 218:6 , 143:5 , 149:5 , 72:4 , 89:3 , 193:3 , 116:2 , 130:2 , 190:2 , 203:2 , 219:2 , 71:1 , 76:1 , 79:1 , 81:1 , 85:1 , 99:1 , 111:1 , 113:1 , 115:1 , 119:1 , 134:1 , 155:1 , 157:1 , 169:1 , 207:1 , 221:1 , 243:1 , 265:1 , 291:1 , 305:1 ]
Tagatose	Standard	[ 73:6752 , 103:2979 , 217:1212 , 147:1175 , 74:515 , 133:433 , 117:383 , 75:363 , 89:327 , 307:307 , 104:231 , 129:230 , 218:217 , 148:155 , 189:150 , 131:121 , 205:115 , 105:108 , 84:103 , 72:102 , 149:94 , 219:87 , 101:82 , 308:78 , 277:68 , 173:64 , 191:64 , 172:57 , 204:55 , 114:53 , 100:47 , 134:42 , 119:39 , 309:36 , 118:34 , 130:32 , 143:31 , 163:31 , 157:28 , 115:27 , 88:25 , 190:25 , 20…
Dehydroascorbate3	Standard	[ 73:2255 , 173:505 , 75:479 , 157:424 , 147:224 , 129:202 , 74:175 , 89:143 , 117:74 , 133:65 , 316:60 , 101:56 , 174:52 , 158:42 , 72:41 , 245:39 , 103:37 , 148:29 , 131:27 , 143:25 , 149:25 , 116:21 , 76:19 , 99:17 , 100:16 , 130:16 , 175:16 , 113:15 , 176:15 , 83:14 , 159:13 , 85:12 , 102:12 , 231:12 , 246:12 , 84:11 , 317:11 , 70:10 , 115:10 , 156:10 , 172:8 , 71:7 , 90:7 , 77:6 , 86:5 , 87:…
Galactose	Standard	[ 73:7284 , 103:2457 , 147:1428 , 217:1205 , 204:633 , 74:558 , 75:496 , 89:417 , 117:377 , 133:366 , 129:307 , 191:298 , 307:272 , 84:254 , 205:228 , 218:223 , 148:194 , 104:189 , 114:181 , 189:158 , 131:144 , 149:125 , 105:123 , 101:115 , 72:108 , 219:90 , 206:70 , 308:70 , 277:55 , 119:51 , 173:50 , 192:50 , 262:49 , 115:48 , 143:48 , 116:45 , 130:45 , 100:41 , 134:40 , 85:34 , 118:34 , 157:34…
Glucose	Standard	[ 73:8838 , 147:1950 , 160:1188 , 103:1025 , 205:1001 , 117:738 , 74:694 , 319:677 , 129:613 , 75:597 , 217:519 , 133:447 , 89:408 , 157:383 , 148:295 , 320:232 , 105:224 , 131:223 , 206:198 , 161:178 , 149:163 , 189:134 , 229:131 , 72:130 , 204:127 , 130:124 , 101:116 , 321:109 , 207:107 , 114:98 , 218:95 , 100:93 , 104:89 , 143:86 , 191:80 , 158:79 , 118:75 , 231:74 , 83:73 , 102:72 , 134:63 , …
Glucose2	Standard	[ 73:1319 , 204:567 , 147:339 , 191:268 , 217:165 , 129:152 , 205:124 , 75:98 , 74:86 , 189:76 , 157:70 , 133:63 , 148:52 , 149:50 , 103:46 , 319:41 , 218:40 , 192:37 , 206:29 , 101:26 , 131:26 , 117:18 , 193:16 , 143:15 , 201:15 , 203:15 , 72:14 , 119:13 , 163:13 , 190:13 , 145:12 , 207:12 , 115:9 , 116:9 , 162:9 , 172:8 , 81:7 , 84:7 , 130:7 , 169:7 , 229:7 , 243:7 , 76:6 , 111:6 , 219:6 , 307:…
Lysine2	Standard	[ 73:43897 , 156:16404 , 174:13271 , 100:5599 , 128:5442 , 86:4948 , 147:4241 , 74:4103 , 75:3185 , 317:2445 , 230:2428 , 175:2399 , 157:2353 , 115:2280 , 130:2219 , 88:2095 , 114:1392 , 102:1367 , 131:1334 , 133:1229 , 200:1137 , 112:1129 , 176:1043 , 140:992 , 154:991 , 158:985 , 84:953 , 146:917 , 72:872 , 117:869 , 132:864 , 318:845 , 129:834 , 228:762 , 148:724 , 101:700 , 116:695 , 103:692 …
Histidine2	Standard	[ 73:3110 , 154:2506 , 155:480 , 254:332 , 75:239 , 74:226 , 100:159 , 82:122 , 147:118 , 156:98 , 153:86 , 218:80 , 81:71 , 255:64 , 238:62 , 72:45 , 84:41 , 132:39 , 83:37 , 166:36 , 112:25 , 133:24 , 182:24 , 256:22 , 101:20 , 131:20 , 86:19 , 70:18 , 85:18 , 110:17 , 126:17 , 130:17 , 226:16 , 356:15 , 98:14 , 148:13 , 117:12 , 239:11 , 257:11 , 219:10 , 139:9 , 266:8 , 71:7 , 76:7 , 102:7 , …
Tyrosine	Standard	[ 73:23340 , 218:12362 , 100:4277 , 75:2583 , 147:2483 , 219:2361 , 74:2101 , 179:1581 , 220:997 , 280:912 , 149:603 , 132:576 , 130:568 , 133:562 , 101:503 , 163:432 , 148:417 , 91:362 , 72:360 , 131:359 , 192:321 , 180:284 , 103:275 , 117:257 , 135:235 , 86:228 , 102:227 , 281:219 , 77:210 , 89:202 , 105:196 , 354:195 , 165:179 , 115:166 , 164:156 , 118:148 , 207:145 , 90:140 , 160:137 , 76:135…
Histidine	Standard	[ 73:467 , 154:267 , 182:189 , 75:50 , 153:33 , 74:30 , 155:28 , 82:26 , 183:19 , 83:16 , 81:9 , 84:7 , 110:6 , 87:5 , 72:4 , 156:4 , 238:4 , 77:3 , 147:3 , 184:3 , 70:2 , 71:2 , 76:2 , 85:2 , 103:2 , 112:2 , 129:2 , 130:2 , 131:2 , 143:2 , 162:2 , 166:2 , 86:1 , 89:1 , 95:1 , 98:1 , 99:1 , 100:1 , 102:1 , 109:1 , 111:1 , 125:1 , 126:1 , 132:1 , 133:1 , 141:1 , 146:1 , 181:1 , 239:1 , 242:1 , 256…
Sorbitol	Standard	[ 73:51815 , 147:16370 , 103:10412 , 205:7291 , 217:7076 , 117:5950 , 319:4780 , 74:4377 , 129:4080 , 75:3503 , 133:2996 , 157:2562 , 148:2559 , 204:1656 , 189:1563 , 149:1549 , 320:1522 , 218:1449 , 206:1412 , 131:1390 , 191:1340 , 89:1291 , 307:1041 , 101:1017 , 104:929 , 72:855 , 207:750 , 321:678 , 229:646 , 219:614 , 143:612 , 231:600 , 118:544 , 130:460 , 105:434 , 119:424 , 221:417 , 83:38…
Glucose3	Standard	[ 73:4865 , 204:2014 , 147:1073 , 191:934 , 75:444 , 74:418 , 217:399 , 205:395 , 103:313 , 129:309 , 133:265 , 117:198 , 206:175 , 189:169 , 148:166 , 192:152 , 131:134 , 149:124 , 101:117 , 218:104 , 72:79 , 143:77 , 193:76 , 89:71 , 116:62 , 219:47 , 190:46 , 231:45 , 203:43 , 169:42 , 207:42 , 130:39 , 157:38 , 134:36 , 119:35 , 81:33 , 115:31 , 243:31 , 291:31 , 221:29 , 305:29 , 104:27 , 11…
Myo-inositol2	Standard	[ 73:1523 , 147:326 , 217:291 , 129:235 , 75:142 , 133:110 , 74:100 , 191:64 , 103:49 , 218:46 , 318:39 , 148:38 , 149:38 , 131:37 , 204:35 , 246:30 , 305:28 , 219:23 , 130:19 , 143:19 , 157:18 , 189:16 , 81:15 , 203:15 , 159:14 , 243:14 , 205:13 , 231:13 , 72:12 , 89:12 , 101:11 , 319:11 , 193:10 , 221:10 , 271:10 , 116:9 , 134:9 , 177:9 , 190:9 , 233:9 , 306:9 , 247:8 , 145:7 , 192:7 , 207:7 , …
Myo-inositol	Standard	[ 73:602769 , 147:184008 , 217:104519 , 191:64224 , 74:52339 , 129:47226 , 133:40789 , 305:39761 , 75:36536 , 103:35741 , 318:30887 , 204:30493 , 148:29248 , 218:21229 , 131:18875 , 265:17614 , 149:17286 , 306:14767 , 319:13408 , 192:11770 , 143:11735 , 219:9448 , 221:9404 , 72:8834 , 205:7934 , 291:7563 , 307:7263 , 190:6771 , 189:6693 , 320:5983 , 193:5797 , 134:5767 , 130:5678 , 117:5640 , 432…
NADH	Standard	[ 73:784 , 147:83 , 315:83 , 217:65 , 129:61 , 299:60 , 75:48 , 74:42 , 133:34 , 89:23 , 211:23 , 101:22 , 357:18 , 316:17 , 117:14 , 160:14 , 300:12 , 130:11 , 103:10 , 131:10 , 218:10 , 148:7 , 158:7 , 72:6 , 105:6 , 149:6 , 116:5 , 301:5 , 317:5 , 114:4 , 135:4 , 191:4 , 225:4 , 358:4 , 84:3 , 102:3 , 126:3 , 207:3 , 77:2 , 82:2 , 85:2 , 100:2 , 115:2 , 132:2 , 134:2 , 143:2 , 145:2 , 168:2 , …
Tryptophan	Standard	[ 73:446 , 202:341 , 203:48 , 74:33 , 75:33 , 72:16 , 130:14 , 204:11 , 129:9 , 100:8 , 291:6 , 131:5 , 132:5 , 101:4 , 102:4 , 115:4 , 119:4 , 147:4 , 177:4 , 200:4 , 71:3 , 86:3 , 117:3 , 128:3 , 145:3 , 218:3 , 76:2 , 77:2 , 83:2 , 87:2 , 97:2 , 103:2 , 114:2 , 133:2 , 144:2 , 156:2 , 170:2 , 186:2 , 219:2 , 70:1 , 78:1 , 81:1 , 84:1 , 85:1 , 88:1 , 89:1 , 91:1 , 95:1 , 98:1 , 105:1 , 116:1 , …
Cystathionine	Standard	[ 73:17065 , 128:7312 , 218:5607 , 100:3000 , 147:2601 , 75:2100 , 74:1652 , 160:1441 , 219:1281 , 278:1108 , 129:1058 , 148:780 , 245:678 , 130:614 , 114:584 , 132:543 , 202:521 , 88:501 , 133:490 , 220:487 , 115:398 , 72:364 , 292:355 , 101:334 , 131:297 , 149:297 , 291:279 , 188:275 , 116:264 , 279:264 , 117:262 , 216:257 , 86:255 , 103:234 , 161:231 , 162:219 , 203:218 , 102:213 , 70:208 , 17…
Tryptophan2	Standard	[ 73:4575 , 202:3589 , 75:723 , 203:620 , 131:509 , 74:411 , 116:275 , 291:183 , 100:179 , 128:178 , 204:164 , 132:148 , 130:138 , 129:104 , 200:98 , 144:97 , 147:91 , 72:86 , 115:82 , 145:68 , 117:63 , 218:62 , 76:59 , 102:56 , 292:46 , 77:43 , 101:41 , 133:41 , 186:38 , 312:32 , 70:28 , 71:27 , 190:26 , 188:25 , 86:24 , 170:24 , 172:24 , 230:24 , 158:22 , 84:21 , 201:21 , 146:20 , 184:20 , 156:…
Glycerol-3P	Standard	[ 73:907 , 299:127 , 147:97 , 103:93 , 101:83 , 357:77 , 133:75 , 75:61 , 211:60 , 74:50 , 129:41 , 131:35 , 300:28 , 315:22 , 358:20 , 135:17 , 207:15 , 72:13 , 301:12 , 113:11 , 116:11 , 117:10 , 148:10 , 115:9 , 225:9 , 149:8 , 256:8 , 193:7 , 195:7 , 227:7 , 241:7 , 285:7 , 359:7 , 181:6 , 370:6 , 104:5 , 134:5 , 191:5 , 212:5 , 218:5 , 341:5 , 387:5 , 445:5 , 89:4 , 119:4 , 130:4 , 137:4 , 3…
Dicysteine	Standard	[ 73:1873 , 146:489 , 218:463 , 100:400 , 147:289 , 75:200 , 74:184 , 148:120 , 115:111 , 219:81 , 266:72 , 95:70 , 132:65 , 101:64 , 188:60 , 174:55 , 114:53 , 133:52 , 81:50 , 116:47 , 131:46 , 172:46 , 220:46 , 103:45 , 97:39 , 83:37 , 232:37 , 264:35 , 72:34 , 109:33 , 70:32 , 96:32 , 130:32 , 79:31 , 86:31 , 71:30 , 178:30 , 149:27 , 82:23 , 87:23 , 85:21 , 117:20 , 123:20 , 102:19 , 113:19 …
Glucose-6P	Standard	[ 73:1651 , 147:210 , 387:166 , 299:147 , 74:129 , 129:125 , 315:103 , 133:102 , 160:99 , 81:95 , 82:89 , 103:73 , 75:70 , 95:65 , 113:64 , 388:64 , 89:61 , 83:56 , 101:54 , 96:53 , 79:50 , 211:50 , 357:48 , 131:44 , 157:42 , 217:40 , 71:39 , 97:39 , 93:37 , 80:36 , 105:36 , 94:35 , 135:35 , 149:35 , 300:34 , 109:32 , 117:31 , 121:31 , 389:31 , 107:29 , 70:27 , 148:27 , 77:24 , 106:24 , 72:22 , 8…
Eicosenoate	Standard	[ 75:1426 , 73:1199 , 117:756 , 129:701 , 81:301 , 96:241 , 95:218 , 145:211 , 83:197 , 97:170 , 84:155 , 82:153 , 131:148 , 98:133 , 132:133 , 109:98 , 74:96 , 79:95 , 110:83 , 76:76 , 70:72 , 77:71 , 116:71 , 130:69 , 367:69 , 111:62 , 118:58 , 123:52 , 93:50 , 133:48 , 185:48 , 71:47 , 199:44 , 72:41 , 80:39 , 94:39 , 121:38 , 85:37 , 119:36 , 107:32 , 124:32 , 143:32 , 99:29 , 368:29 , 137:27…
Lactose	Standard	[ 73:2659 , 147:587 , 245:342 , 75:205 , 103:193 , 74:186 , 117:152 , 217:95 , 133:86 , 143:86 , 114:80 , 116:78 , 148:75 , 205:69 , 204:67 , 246:67 , 149:50 , 129:44 , 258:42 , 156:39 , 230:30 , 115:29 , 101:28 , 131:26 , 191:25 , 247:24 , 72:23 , 144:23 , 81:21 , 157:19 , 89:17 , 218:16 , 132:14 , 189:14 , 231:14 , 244:13 , 285:13 , 206:12 , 102:11 , 104:11 , 118:11 , 130:11 , 169:11 , 385:11 ,…
Adenosine	Standard	[ 73:1428 , 236:341 , 230:327 , 192:162 , 103:156 , 245:154 , 74:127 , 147:125 , 217:114 , 75:100 , 208:65 , 243:59 , 231:56 , 129:54 , 237:52 , 133:39 , 165:37 , 98:36 , 115:35 , 169:34 , 206:32 , 193:28 , 84:27 , 99:26 , 101:26 , 143:26 , 218:26 , 259:26 , 280:26 , 232:24 , 207:23 , 111:21 , 148:21 , 131:20 , 72:19 , 116:19 , 149:18 , 246:18 , 117:17 , 174:17 , 91:16 , 264:16 , 322:16 , 104:15 …
Mellobiose	Standard	[ 73:438 , 204:132 , 129:84 , 147:55 , 103:45 , 217:37 , 74:19 , 205:17 , 75:15 , 117:14 , 168:8 , 169:8 , 157:7 , 133:6 , 191:6 , 101:5 , 206:5 , 218:5 , 131:4 , 138:4 , 198:4 , 81:3 , 130:3 , 143:3 , 148:3 , 149:3 , 151:3 , 189:3 , 84:2 , 89:2 , 104:2 , 113:2 , 115:2 , 116:2 , 135:2 , 156:2 , 170:2 , 182:2 , 201:2 , 361:2 , 379:2 , 72:1 , 77:1 , 79:1 , 80:1 , 83:1 , 85:1 , 91:1 , 96:1 , 97:1 , …
Pyruvate	Standard	[ 73:1748 , 174:736 , 74:448 , 89:432 , 115:182 , 72:153 , 75:129 , 99:127 , 100:98 , 175:63 , 117:36 , 158:32 , 90:28 , 70:24 , 176:19 , 84:18 , 116:18 , 79:16 , 71:12 , 101:11 , 114:11 , 76:10 , 77:10 , 91:9 , 159:8 , 86:5 , 189:5 , 123:4 , 143:4 , 78:3 , 85:3 , 93:3 , 98:3 , 267:3 , 103:2 , 118:2 , 130:2 , 80:1 , 87:1 , 88:1 , 95:1 , 102:1 , 125:1 , 127:1 , 144:1 , 146:1 , 355:1 ]
Valine	Standard	[ 72:4052 , 75:981 , 73:880 , 74:353 , 146:173 , 130:153 , 156:129 , 103:111 , 87:82 , 174:77 , 128:63 , 76:59 , 70:44 , 131:35 , 102:32 , 77:28 , 86:22 , 71:21 , 147:21 , 157:21 , 91:19 , 113:16 , 88:15 , 129:13 , 82:11 , 79:10 , 84:10 , 85:8 , 118:8 , 104:6 , 89:5 , 112:5 , 132:5 , 158:5 , 175:5 , 100:4 , 155:4 , 83:3 , 117:3 , 139:3 , 148:3 , 78:2 , 101:2 , 105:2 , 110:2 , 114:2 , 140:2 , 144:…
Alanine	Standard	[ 75:906 , 73:407 , 128:308 , 103:269 , 74:161 , 146:112 , 100:64 , 76:61 , 130:35 , 118:30 , 129:23 , 104:22 , 77:16 , 72:14 , 147:12 , 102:8 , 70:7 , 86:6 , 101:6 , 89:4 , 116:4 , 91:3 , 105:3 , 431:3 , 537:3 , 83:2 , 88:2 , 198:2 , 206:2 , 207:2 , 328:2 , 343:2 , 367:2 , 428:2 , 500:2 , 520:2 , 79:1 , 106:1 , 117:1 , 131:1 , 135:1 , 144:1 , 148:1 , 191:1 , 223:1 , 236:1 , 261:1 , 264:1 , 269:1…
Glycine	Standard	[ 102:14449 , 73:12478 , 147:5557 , 75:2073 , 103:2026 , 74:1128 , 148:831 , 176:815 , 204:798 , 72:578 , 104:570 , 86:519 , 131:479 , 87:440 , 149:391 , 133:313 , 117:227 , 132:220 , 88:139 , 101:138 , 70:130 , 177:127 , 205:124 , 105:113 , 100:111 , 76:109 , 71:103 , 77:103 , 130:99 , 115:90 , 81:76 , 114:71 , 119:65 , 178:53 , 206:51 , 89:46 , 134:43 , 116:40 , 118:39 , 158:36 , 150:29 , 84:28…
2-hydroxybutanoate	Standard	[ 245:263 , 73:226 , 115:67 , 204:65 , 246:50 , 157:32 , 116:26 , 247:22 , 74:20 , 99:15 , 79:12 , 188:12 , 100:11 , 205:10 , 75:8 , 85:8 , 171:8 , 131:7 , 71:6 , 87:6 , 127:6 , 130:6 , 132:6 , 107:5 , 78:4 , 158:4 , 173:4 , 206:4 , 70:3 , 72:3 , 84:3 , 102:3 , 139:3 , 151:3 , 77:2 , 86:2 , 101:2 , 103:2 , 113:2 , 133:2 , 172:2 , 229:2 , 248:2 , 260:2 , 76:1 , 80:1 , 81:1 , 83:1 , 88:1 , 89:1 , 9…
Leucine	Standard	[ 86:2528 , 75:806 , 73:527 , 74:195 , 87:173 , 103:108 , 146:93 , 70:82 , 188:64 , 170:60 , 76:59 , 130:57 , 129:36 , 171:28 , 104:26 , 131:26 , 77:20 , 102:20 , 128:16 , 142:14 , 96:11 , 84:10 , 85:10 , 88:10 , 72:9 , 100:8 , 132:8 , 71:7 , 105:7 , 79:6 , 117:6 , 91:5 , 99:5 , 118:5 , 144:5 , 189:5 , 89:4 , 78:3 , 101:3 , 127:3 , 143:3 , 160:3 , 81:2 , 116:2 , 133:2 , 147:2 , 148:2 , 172:2 , 92…
4-hydroxy butanoic acid	Standard	[ 147:3170 , 73:2732 , 75:1479 , 117:983 , 148:485 , 191:421 , 133:331 , 88:300 , 74:255 , 233:234 , 149:227 , 130:196 , 115:181 , 131:156 , 72:142 , 103:140 , 101:138 , 143:122 , 118:116 , 76:87 , 77:87 , 99:85 , 192:82 , 119:74 , 177:68 , 189:57 , 87:55 , 89:45 , 116:42 , 71:38 , 85:37 , 134:37 , 234:35 , 70:33 , 132:31 , 193:31 , 204:31 , 105:29 , 102:26 , 81:25 , 135:25 , 129:23 , 150:20 , 10…
Proline3	Standard	[ 70:4454 , 75:627 , 103:295 , 73:222 , 71:184 , 172:85 , 144:32 , 72:30 , 74:26 , 76:26 , 77:18 , 104:14 , 86:12 , 173:6 , 79:5 , 105:4 , 100:3 , 126:3 , 130:3 , 145:2 , 187:2 , 78:1 , 80:1 , 84:1 , 87:1 , 96:1 , 98:1 , 99:1 , 101:1 , 117:1 , 129:1 , 154:1 , 170:1 , 174:1 ]
Methylalanine	Standard	[ 130:4463 , 73:4027 , 147:669 , 131:523 , 75:487 , 100:218 , 132:174 , 204:123 , 133:110 , 103:96 , 114:91 , 148:83 , 86:81 , 142:78 , 98:69 , 72:57 , 218:45 , 101:40 , 74:37 , 117:37 , 149:37 , 115:34 , 205:28 , 102:26 , 70:22 , 76:20 , 81:20 , 71:18 , 77:17 , 85:16 , 116:16 , 128:16 , 232:16 , 84:14 , 82:10 , 129:10 , 134:9 , 99:8 , 146:8 , 206:8 , 88:7 , 119:7 , 143:7 , 158:7 , 96:6 , 104:6 ,…
Isoleucine2	Standard	[ 86:1063 , 73:282 , 75:282 , 87:86 , 74:84 , 146:51 , 130:37 , 188:22 , 103:21 , 170:18 , 70:17 , 76:13 , 116:13 , 102:10 , 131:10 , 142:10 , 77:7 , 88:6 , 160:6 , 84:4 , 72:3 , 79:3 , 85:3 , 91:3 , 96:3 , 147:3 , 78:2 , 104:2 , 171:2 , 71:1 , 80:1 , 89:1 , 92:1 , 99:1 , 100:1 , 117:1 , 118:1 , 127:1 , 132:1 , 143:1 , 144:1 , 148:1 , 174:1 , 189:1 , 325:1 , 341:1 ]
Cysteine	Standard	[ 147:8781 , 73:7969 , 188:1860 , 75:1554 , 148:1356 , 172:1239 , 216:1022 , 72:801 , 74:712 , 149:607 , 114:549 , 131:364 , 70:324 , 189:319 , 100:278 , 231:260 , 98:240 , 133:238 , 173:185 , 84:180 , 217:179 , 132:178 , 99:171 , 115:133 , 117:130 , 87:129 , 190:124 , 71:118 , 103:110 , 113:86 , 174:86 , 143:83 , 76:80 , 116:80 , 101:69 , 85:68 , 218:65 , 77:63 , 128:59 , 102:51 , 86:50 , 144:48…
Valine2	Standard	[ 73:89386 , 144:87168 , 147:16879 , 75:11896 , 145:11351 , 218:11025 , 100:10494 , 74:8818 , 72:4843 , 146:4319 , 133:3515 , 219:2883 , 132:2864 , 148:2633 , 114:2607 , 128:2370 , 103:2239 , 70:2195 , 86:2037 , 130:1953 , 156:1815 , 131:1808 , 149:1649 , 101:1507 , 129:1403 , 117:1271 , 102:1235 , 112:1015 , 115:986 , 85:969 , 220:865 , 98:820 , 87:781 , 77:710 , 71:685 , 142:639 , 82:637 , 84:6…
Serine	Standard	[ 73:10164 , 116:8677 , 132:5020 , 75:4398 , 103:1279 , 74:1259 , 117:1000 , 144:934 , 133:809 , 100:565 , 146:518 , 147:487 , 130:472 , 88:425 , 102:362 , 118:328 , 76:321 , 159:270 , 131:248 , 72:235 , 87:228 , 77:218 , 134:197 , 219:193 , 86:176 , 89:163 , 101:155 , 70:128 , 234:126 , 148:105 , 104:104 , 149:93 , 115:89 , 188:80 , 145:76 , 91:75 , 81:63 , 85:57 , 71:55 , 105:50 , 119:46 , 90:3…
Urea	Standard	[ 147:1196 , 189:418 , 73:390 , 171:258 , 148:136 , 74:125 , 99:120 , 75:105 , 100:85 , 149:72 , 190:64 , 131:62 , 173:61 , 70:60 , 72:60 , 87:60 , 130:58 , 146:58 , 71:48 , 132:46 , 79:41 , 172:37 , 101:32 , 103:30 , 78:23 , 102:23 , 115:18 , 84:17 , 117:17 , 191:16 , 133:15 , 86:14 , 85:11 , 144:11 , 157:9 , 113:8 , 114:8 , 116:7 , 134:7 , 186:7 , 76:6 , 77:6 , 174:6 , 204:6 , 89:5 , 111:4 , 11…
Leucine2	Standard	[ 73:70633 , 158:64843 , 102:13205 , 147:9757 , 75:9605 , 159:9560 , 74:7457 , 100:7333 , 130:3748 , 133:3445 , 160:2970 , 103:2948 , 86:2856 , 116:2806 , 232:2570 , 128:2185 , 115:2088 , 218:2043 , 132:1848 , 72:1762 , 131:1757 , 148:1576 , 117:1478 , 101:1234 , 142:1164 , 70:1159 , 84:736 , 149:736 , 170:718 , 99:696 , 129:667 , 76:626 , 233:618 , 104:608 , 87:593 , 134:593 , 260:592 , 77:555 ,…
Ethanolamine2	Standard	[ 86:937 , 73:537 , 174:239 , 147:237 , 75:129 , 100:88 , 133:76 , 103:70 , 205:69 , 74:63 , 117:62 , 148:43 , 175:38 , 77:30 , 101:28 , 176:27 , 131:26 , 149:26 , 115:22 , 130:22 , 129:21 , 116:20 , 87:19 , 88:19 , 102:19 , 188:19 , 76:17 , 146:17 , 70:16 , 203:16 , 85:15 , 177:15 , 89:13 , 134:13 , 170:13 , 189:13 , 191:13 , 104:12 , 204:12 , 207:12 , 218:12 , 72:11 , 71:10 , 99:10 , 206:9 , 10…
Phosphate	Standard	[ 73:215225 , 299:95804 , 133:41466 , 211:34398 , 300:25793 , 74:19045 , 314:16317 , 193:15720 , 75:15618 , 301:14284 , 135:14279 , 207:14164 , 191:12985 , 147:12000 , 181:9417 , 115:8960 , 225:7804 , 137:7717 , 103:7693 , 119:6637 , 283:6305 , 134:5999 , 151:5938 , 131:5763 , 77:5298 , 212:5210 , 72:5009 , 121:4865 , 315:4425 , 105:4339 , 195:4145 , 117:3961 , 189:3537 , 167:3364 , 165:3309 , 18…
Proline2	Standard	[ 70:786 , 75:79 , 103:37 , 71:25 , 172:11 , 299:11 , 73:8 , 74:5 , 72:4 , 76:3 , 77:3 , 133:3 , 144:3 , 211:3 , 79:2 , 300:2 , 78:1 , 86:1 , 87:1 , 89:1 , 104:1 , 105:1 , 108:1 , 115:1 , 117:1 , 119:1 , 131:1 , 135:1 , 154:1 , 191:1 , 193:1 ]
Proline1	Standard	[ 142:88209 , 73:73905 , 143:11834 , 147:9413 , 75:8241 , 74:6271 , 70:5398 , 72:4976 , 216:4189 , 144:3711 , 100:1737 , 133:1490 , 148:1370 , 99:1193 , 71:1158 , 84:1144 , 131:1129 , 170:1025 , 86:922 , 217:816 , 140:815 , 85:785 , 103:778 , 101:723 , 98:673 , 149:655 , 117:651 , 113:616 , 115:579 , 127:502 , 77:473 , 141:472 , 80:456 , 76:435 , 126:403 , 218:402 , 175:399 , 87:388 , 83:343 , 12…
Isoleucine	Standard	[ 158:34105 , 73:19313 , 147:6953 , 100:5738 , 218:5606 , 159:5261 , 75:3732 , 74:3047 , 86:2360 , 102:1927 , 160:1708 , 132:1499 , 232:1288 , 128:1266 , 130:931 , 114:663 , 170:574 , 129:573 , 148:423 , 87:396 , 116:394 , 203:362 , 90:315 , 117:283 , 233:271 , 115:241 , 161:227 , 118:211 , 149:206 , 260:196 , 76:193 , 77:186 , 163:158 , 119:154 , 112:149 , 234:148 , 85:121 , 156:121 , 98:109 , 2…
Threonine	Standard	[ 73:6219 , 75:1977 , 117:1918 , 130:1565 , 147:874 , 74:602 , 146:509 , 131:492 , 87:361 , 219:351 , 132:262 , 118:182 , 76:177 , 77:152 , 114:146 , 72:144 , 70:136 , 116:117 , 158:111 , 133:109 , 88:90 , 102:76 , 142:72 , 115:61 , 119:61 , 98:41 , 144:41 , 204:39 , 100:38 , 129:38 , 103:36 , 148:29 , 149:28 , 89:27 , 83:25 , 101:24 , 211:21 , 191:18 , 81:16 , 248:16 , 97:14 , 112:14 , 176:14 , …
Glycine2	Standard	[ 73:241767 , 174:160141 , 86:70994 , 147:70861 , 100:40603 , 133:34829 , 175:31919 , 248:30028 , 74:21400 , 75:18348 , 176:15003 , 117:11435 , 148:11352 , 131:10456 , 130:9025 , 249:8830 , 101:8506 , 276:8326 , 87:8049 , 102:6301 , 72:6262 , 149:5743 , 134:5320 , 158:5156 , 250:4385 , 116:4143 , 103:3656 , 119:3551 , 144:3539 , 177:3204 , 88:3171 , 132:3146 , 188:3103 , 135:2787 , 115:2584 , 70:…
Succinate	Standard	[ 147:54293 , 73:35898 , 75:26603 , 148:8759 , 129:6294 , 149:4733 , 74:4037 , 247:3699 , 133:2222 , 172:2169 , 76:1835 , 72:1831 , 77:1321 , 131:1273 , 173:1136 , 116:962 , 130:817 , 115:800 , 117:764 , 86:754 , 248:662 , 85:641 , 113:493 , 87:462 , 101:435 , 150:410 , 103:388 , 71:380 , 89:352 , 99:303 , 157:299 , 70:281 , 249:279 , 218:272 , 134:255 , 145:251 , 143:231 , 132:188 , 135:182 , 88…
Uracil	Standard	[ 99:12152 , 73:10777 , 241:5977 , 147:5905 , 100:3301 , 255:2898 , 126:2522 , 113:2412 , 256:2285 , 72:1751 , 70:1195 , 242:1183 , 101:1154 , 75:1131 , 131:1084 , 74:1003 , 148:906 , 85:901 , 133:831 , 257:571 , 71:473 , 117:473 , 86:456 , 102:450 , 109:448 , 243:446 , 149:444 , 103:435 , 98:412 , 127:360 , 96:303 , 84:295 , 171:282 , 105:281 , 169:259 , 153:248 , 114:246 , 115:221 , 87:198 , 23…
Fumarate	Standard	[ 73:1726 , 245:1378 , 75:1301 , 147:1156 , 83:419 , 143:298 , 246:221 , 133:217 , 74:158 , 84:148 , 148:146 , 115:133 , 149:124 , 155:120 , 247:86 , 127:67 , 76:65 , 85:52 , 217:52 , 157:44 , 72:38 , 113:35 , 77:34 , 82:27 , 131:26 , 99:25 , 144:25 , 117:24 , 128:21 , 71:18 , 98:18 , 103:18 , 134:18 , 152:18 , 171:17 , 70:14 , 126:14 , 173:12 , 135:11 , 145:11 , 156:11 , 129:10 , 87:9 , 89:9 , 1…
Cysteine2	Standard	[ 73:664 , 148:389 , 75:112 , 147:110 , 100:89 , 132:88 , 218:81 , 74:65 , 149:42 , 116:22 , 133:22 , 150:22 , 219:12 , 76:9 , 91:9 , 72:8 , 85:7 , 86:7 , 101:7 , 103:7 , 117:7 , 77:6 , 130:6 , 131:5 , 160:5 , 134:4 , 171:4 , 70:3 , 102:3 , 115:3 , 220:3 , 79:2 , 87:2 , 99:2 , 118:2 , 146:2 , 161:2 , 222:2 , 71:1 , 78:1 , 84:1 , 89:1 , 98:1 , 105:1 , 114:1 , 119:1 , 129:1 , 144:1 , 172:1 , 204:1 ]
Serine3	Standard	[ 73:146517 , 204:49445 , 218:32012 , 100:30118 , 147:23959 , 75:20557 , 74:14622 , 116:11566 , 133:10020 , 205:9940 , 188:9595 , 219:6360 , 132:6298 , 103:6114 , 117:5368 , 101:4889 , 206:4417 , 72:4271 , 148:4066 , 131:3989 , 114:3699 , 189:3674 , 115:3342 , 278:3096 , 130:3037 , 220:2794 , 88:2622 , 149:2545 , 102:2454 , 86:2206 , 70:2149 , 174:2130 , 216:1999 , 134:1835 , 89:1774 , 190:1685 ,…
Serine2	Standard	[ 73:1446 , 171:922 , 147:658 , 116:544 , 75:473 , 132:382 , 99:306 , 74:243 , 100:234 , 130:114 , 172:114 , 70:109 , 148:106 , 72:99 , 71:96 , 103:92 , 146:86 , 78:84 , 87:84 , 173:84 , 117:83 , 131:81 , 79:78 , 133:74 , 149:67 , 101:58 , 189:58 , 190:58 , 102:47 , 86:44 , 144:39 , 85:36 , 191:35 , 115:33 , 84:32 , 88:32 , 76:31 , 186:28 , 114:24 , 113:21 , 118:21 , 157:20 , 111:17 , 134:17 , 15…
Threonine2	Standard	[ 73:87872 , 117:20441 , 101:14127 , 218:13132 , 219:12706 , 75:11815 , 147:11733 , 74:8359 , 100:8207 , 129:5437 , 128:5081 , 133:4900 , 132:4333 , 130:3920 , 131:3874 , 291:3279 , 220:3191 , 102:2696 , 118:2481 , 203:2403 , 292:2381 , 72:2268 , 114:2156 , 148:2063 , 115:1965 , 86:1922 , 202:1774 , 103:1771 , 87:1669 , 149:1408 , 119:1396 , 221:1383 , 159:970 , 160:913 , 134:896 , 293:868 , 84:8…
Beta Alanine	Standard	[ 73:2001 , 174:729 , 147:551 , 86:482 , 248:478 , 100:322 , 133:313 , 75:241 , 74:156 , 130:153 , 249:116 , 175:106 , 131:80 , 290:80 , 148:75 , 99:57 , 101:56 , 160:56 , 72:53 , 176:52 , 250:50 , 117:49 , 87:47 , 102:44 , 149:35 , 134:34 , 146:28 , 116:24 , 132:22 , 232:20 , 291:20 , 70:17 , 88:17 , 103:17 , 113:13 , 85:12 , 114:12 , 119:12 , 135:12 , 71:11 , 115:11 , 173:11 , 172:10 , 142:8 , …
Unknown40		[ 73:412 , 276:228 , 86:176 , 147:56 , 277:40 , 75:26 , 74:25 , 112:20 , 278:19 , 87:17 , 133:15 , 158:11 , 101:10 , 129:8 , 103:5 , 116:5 , 131:5 , 72:4 , 88:4 , 113:4 , 148:4 , 149:4 , 85:3 , 161:3 , 76:2 , 77:2 , 89:2 , 91:2 , 100:2 , 118:2 , 159:2 , 172:2 , 188:2 , 279:2 , 71:1 , 82:1 , 83:1 , 84:1 , 90:1 , 93:1 , 95:1 , 96:1 , 97:1 , 98:1 , 99:1 , 104:1 , 105:1 , 119:1 , 130:1 , 132:1 , 134:…
Unknown55		[ 73:7115 , 147:1249 , 103:1036 , 217:578 , 75:472 , 74:427 , 117:372 , 89:276 , 191:260 , 129:240 , 205:227 , 114:199 , 258:192 , 84:166 , 148:165 , 262:159 , 204:144 , 259:133 , 133:132 , 218:111 , 105:106 , 307:101 , 149:100 , 331:90 , 97:75 , 143:73 , 189:66 , 319:66 , 116:55 , 130:53 , 131:53 , 101:52 , 100:51 , 206:51 , 192:46 , 157:44 , 308:44 , 170:39 , 104:38 , 72:37 , 263:37 , 85:35 , 1…
Unknown56		[ 73:3063 , 147:802 , 241:444 , 318:252 , 74:214 , 133:192 , 257:162 , 217:156 , 329:154 , 191:144 , 129:116 , 148:102 , 75:85 , 319:74 , 204:69 , 149:67 , 242:67 , 103:57 , 243:57 , 331:56 , 163:53 , 89:50 , 143:44 , 330:39 , 81:35 , 255:35 , 211:32 , 320:30 , 169:27 , 218:27 , 72:24 , 135:24 , 117:20 , 246:20 , 305:20 , 192:19 , 134:18 , 343:18 , 189:16 , 205:16 , 258:16 , 113:15 , 190:15 , 299…

## Sheet: Table S9-Top Metabolites by Cl
Supplemental Table 9. Top 25 metabolite level differences identified by linear regression between SZ and CTL or BPD and CTL
Metabolite_ID	p-value	FDR	Comparison		Metabolite_ID	p-value	FDR	Comparison
Dehydroascorbate	0.00124532	0.0716634	SZ v. CTL		Unknown8	0.00150229	0.115514	BP v. CTL
Unknown8	0.00172558	0.0716634	SZ v. CTL		Asparagine3	0.00248899	0.115514	BP v. CTL
Methylglutamate	0.00207048	0.0716634	SZ v. CTL		Dehydroascorbate	0.00255917	0.115514	BP v. CTL
Asparagine3	0.00259891	0.0716634	SZ v. CTL		Uracil2	0.00524569	0.138422	BP v. CTL
Unknown50	0.00270476	0.0716634	SZ v. CTL		Threonate	0.00707495	0.14553	BP v. CTL
Glutamine2	0.00384945	0.0716634	SZ v. CTL		Unknown47	0.00916861	0.150594	BP v. CTL
Dehydroascorbate3	0.0039761	0.0716634	SZ v. CTL		Ethanolamine2	0.00953225	0.151273	BP v. CTL
Lactose	0.00416952	0.0716634	SZ v. CTL		2-deoxyglucose	0.0123115	0.155255	BP v. CTL
Threitol	0.00835218	0.113067	SZ v. CTL		GABA	0.0160334	0.158578	BP v. CTL
Unknown4	0.0109489	0.130955	SZ v. CTL		AcetylAspartate	0.0160943	0.158621	BP v. CTL
Oxoproline2	0.0125676	0.140139	SZ v. CTL		Unknown50	0.0163207	0.158776	BP v. CTL
Unknown47	0.013212	0.143458	SZ v. CTL		Dehydroascorbate3	0.0166172	0.158974	BP v. CTL
Glutamine3	0.0178714	0.163102	SZ v. CTL		Tryptophan	0.0175553	0.159558	BP v. CTL
Unknown13	0.0186464	0.165778	SZ v. CTL		Lactose	0.0176338	0.159604	BP v. CTL
Cysteine2	0.0255972	0.184754	SZ v. CTL		Unknown17	0.0176831	0.159633	BP v. CTL
Ascorbate2	0.0258007	0.185202	SZ v. CTL		Unknown15	0.0215155	0.16775	BP v. CTL
Unknown49	0.0272535	0.188267	SZ v. CTL		Unknown65	0.0228621	0.170101	BP v. CTL
Gluconate	0.0278337	0.189428	SZ v. CTL		Unknown63	0.0248482	0.1732	BP v. CTL
Fumarate	0.0283361	0.190405	SZ v. CTL		Methionine	0.0253186	0.173878	BP v. CTL
Ribose2	0.0327384	0.198017	SZ v. CTL		Unknown10	0.0275794	0.176874	BP v. CTL
Unknown43	0.0338615	0.199722	SZ v. CTL		Phosphate	0.0303049	0.179999	BP v. CTL
Unknown3	0.0349975	0.201362	SZ v. CTL		Unknown31	0.0374713	0.186369	BP v. CTL
Propane.1.2.diol	0.0359266	0.202645	SZ v. CTL		Proline1	0.0385587	0.187159	BP v. CTL
Methylphosphate	0.0375696	0.204794	SZ v. CTL		Unknown21	0.0404186	0.188426	BP v. CTL
GABA	0.0387768	0.206283	SZ v. CTL		Xanthine	0.041897	0.189363	BP v. CTL

## Sheet: Table S10-Integrated KEGG Path.
Supplemental Table 10. KEGG metabolite and transcript pathway analysis
KEGG Pathway ID	Metabolite P-value	Transcript P-value	Fisher's Combined P-value
hsa00010	0.41255	0.203333	0.291778
hsa00020	0.096123	0.350127	0.1478
hsa00030	0.0939224	0.732176	0.25286
hsa00040	0.385611	0.280256	0.348522
hsa00051	0.383087	0.941608	0.728527
hsa00052	0.276528	0.858474	0.578772
hsa00053	0.917472	0.0150549	0.07296
hsa00120	0.281838	0.507234	0.42104
hsa00130	0.584109	0.428319	0.59683
hsa00190	0.0338663	0.997468	0.148225
hsa00230	0.385221	0.457672	0.482289
hsa00232	0.863253	0.0568331	0.196966
hsa00240	0.656164	0.313155	0.530635
hsa00250	0.204662	0.0231506	0.0300967
hsa00260	0.224571	0.0158855	0.0236731
hsa00270	0.255055	0.193733	0.198024
hsa00280	0.235081	0.000577726	0.00134512
hsa00310	0.320137	0.575724	0.496004
hsa00330	0.211827	0.643244	0.407845
hsa00340	0.935144	0.508436	0.828952
hsa00350	0.0304193	0.57272	0.0879805
hsa00360	0.0289814	0.535126	0.0801235
hsa00400	0.0804653	0.596644	0.193783
hsa00410	0.788299	0.240677	0.505082
hsa00430	0.849705	0.0189631	0.0826298
hsa00460	0.147568	0.0859173	0.068057
hsa00480	0.691261	0.960538	0.935883
hsa00500	0.300153	0.961699	0.647318
hsa00520	0.195963	0.640761	0.386104
hsa00524	0.862232	0.823118	0.953072
hsa00561	0.868372	0.169488	0.429188
hsa00562	0.813843	0.136444	0.355101
hsa00564	0.820915	0.190326	0.446281
hsa00590	0.507942	0.495631	0.598997
hsa00591	0.507942	0.47562	0.584768
hsa00600	0.659343	0.436938	0.646616
hsa00620	0.143664	0.204447	0.132987
hsa00630	0.177377	0.172575	0.137332
hsa00640	0.463667	0.104999	0.195829
hsa00650	0.176272	0.0018342	0.00292179
hsa00740	0.74442	0.61266	0.814139
hsa00760	0.121942	0.949175	0.365332
hsa00770	0.668485	0.698115	0.822342
hsa00860	0.476812	0.208616	0.329039
hsa00900	0.367504	0.465579	0.473182
hsa00910	0.421423	0.550235	0.570783
hsa00920	0.171363	0.129078	0.106422
hsa00970	0.014237	0.695032	0.0555684
hsa01040	0.507942	0.71477	0.73091
hsa02010	0.350804	0.9948	0.716365
hsa04010	0.0911064	0.00990127	0.00722632
hsa04014	0.0911064	0.173504	0.0813649
hsa04015	0.0911064	0.659644	0.22908
hsa04020	0.0911064	4e-05	4.93e-05
hsa04022	0.201717	0.000305801	0.000659628
hsa04024	0.10249	0.00463521	0.00411028
hsa04062	0.0911064	0.199384	0.0909757
hsa04066	0.893691	0.931482	0.985108
hsa04068	0.921262	0.72746	0.938393
hsa04070	0.871786	0.0351854	0.137553
hsa04080	0.685554	1.78e-05	0.000150174
hsa04114	0.0911064	0.282074	0.11979
hsa04152	0.367504	0.426083	0.446923
hsa04261	0.0911064	0.00147814	0.00133492
hsa04270	0.246282	0.00231909	0.00483643
hsa04540	0.516943	0.0491526	0.118728
hsa04611	0.171363	0.460062	0.279114
hsa04664	0.507942	0.420129	0.543017
hsa04666	0.507942	0.433488	0.553391
hsa04670	0.0911064	0.764438	0.255204
hsa04710	0.0911064	0.642342	0.224627
hsa04713	0.516943	0.000719515	0.00330913
hsa04720	0.516943	0.00156737	0.00657768
hsa04721	0.367945	0.0170982	0.0381788
hsa04723	0.17853	5.87e-06	1.55e-05
hsa04724	0.170105	6.33e-08	2.08e-07
hsa04725	0.0911064	9.23e-05	0.000106696
hsa04726	0.171363	4.78e-05	0.00010421
hsa04727	0.0797049	0.000633763	0.000550262
hsa04728	0.0685186	0.00242389	0.00161149
hsa04730	0.842657	0.0287581	0.114382
hsa04740	0.0911064	0.242132	0.106196
hsa04742	0.516943	0.175665	0.308659
hsa04750	0.171363	0.0203111	0.0231826
hsa04910	0.0911064	0.291283	0.122848
hsa04911	0.179085	0.00558809	0.00791289
hsa04912	0.171363	0.0103173	0.0129734
hsa04913	0.171363	0.166856	0.130229
hsa04914	0.0911064	0.246007	0.107539
hsa04915	0.0261856	0.170172	0.0285789
hsa04916	0.0685186	0.0888202	0.0371345
hsa04917	0.330333	0.0247684	0.0475024
hsa04918	0.193842	0.0757581	0.0766696
hsa04919	0.0911064	0.249122	0.108616
hsa04921	0.171363	0.0236706	0.0263961
hsa04930	0.367504	0.00128781	0.00409659
hsa04960	0.0911064	0.0549687	0.031534
hsa04961	0.0911064	0.00342365	0.00282995
hsa04962	0.0911064	0.4246	0.164496
hsa04964	0.60098	0.396572	0.580122
hsa04970	0.0911064	0.00830428	0.00619385
hsa04971	0.0911064	0.0226042	0.0147974
hsa04972	0.0911064	0.0845377	0.0451817
hsa04973	0.555421	0.103375	0.22148
hsa04974	0.0943061	0.652867	0.2332
hsa04976	0.73882	0.420548	0.673897
hsa04977	0.954151	0.238615	0.564597
hsa04978	0.00420758	0.267868	0.00877782
hsa05012	0.129614	0.999543	0.39432
hsa05014	0.921262	0.292182	0.622441
hsa05016	0.921262	0.995603	0.996474
hsa05020	0.0911064	0.611466	0.216573
hsa05030	0.341971	0.0309091	0.0586609
hsa05031	0.341971	0.000907872	0.00281824
hsa05032	0.0667538	0.00878337	0.00494953
hsa05033	0.505649	0.00134844	0.00565293
hsa05034	0.392196	0.00471665	0.0134903
hsa05110	0.0911064	0.235696	0.103952
hsa05120	0.523815	0.136985	0.260793

[truncated: 1 more sheets: Sheet1]
